# Supplementary material for: Co-contraction embodies uncertainty: An optimal feedforward strategy for robust motor control
Source: PLoS Comput Biol. 2024 Nov 20;20(11):e1012598. doi: 10.1371/journal.pcbi.1012598 (PMC11616891; doi:10.1371/journal.pcbi.1012598)
Supplement: S1 Data — (ZIP) [file pcbi.1012598.s001.zip]

Archive with 192 entries (185 files):
- SIFile/
- SIFile/LICENSE.md
- SIFile/.DS_Store
- __MACOSX/SIFile/._.DS_Store
- SIFile/toy_example/
- SIFile/wrist_flexion/
- SIFile/exp_data.csv
- SIFile/utils.jl
- __MACOSX/SIFile/._utils.jl
- SIFile/iniguess/
- SIFile/README.md
- __MACOSX/SIFile/._README.md
- SIFile/figures/
- SIFile/inverted_forearm/
- SIFile/exp_data_adaptation.csv
- SIFile/Project.toml
- SIFile/planar_arm/
- SIFile/plot_exp_adaptation.jl
- SIFile/solve_usooc.jl
- __MACOSX/SIFile/._solve_usooc.jl
- SIFile/plot_exp_data.jl
- SIFile/toy_example/main_toy_example.jl
- SIFile/toy_example/prob_toy_example.jl
- SIFile/toy_example/fig_toy_example.jl
- SIFile/wrist_flexion/fig_wrist_flexion.jl
- SIFile/wrist_flexion/prob_wrist_flexion.jl
- __MACOSX/SIFile/wrist_flexion/._prob_wrist_flexion.jl
- SIFile/wrist_flexion/main_wrist_flexion.jl
- __MACOSX/SIFile/wrist_flexion/._main_wrist_flexion.jl
- SIFile/iniguess/iniguess_toy_example_alpha=0.95.jdl2
- __MACOSX/SIFile/iniguess/._iniguess_toy_example_alpha=0.95.jdl2
- SIFile/iniguess/iniguess_toy_example_alpha=0.0.jdl2
- __MACOSX/SIFile/iniguess/._iniguess_toy_example_alpha=0.0.jdl2
- SIFile/iniguess/iniguess_wrist_flexion_alpha=0.25.jdl2
- SIFile/iniguess/iniguess_planar_arm_alpha=0.07.jdl2
- SIFile/iniguess/iniguess_toy_example_alpha=0.01.jdl2
- __MACOSX/SIFile/iniguess/._iniguess_toy_example_alpha=0.01.jdl2
- SIFile/iniguess/iniguess_planar_arm_alpha=0.93.jdl2
- SIFile/iniguess/iniguess_toy_example_alpha=0.56.jdl2
- __MACOSX/SIFile/iniguess/._iniguess_toy_example_alpha=0.56.jdl2
- SIFile/iniguess/iniguess_inverted_forearm_alpha=0.5.jdl2
- __MACOSX/SIFile/iniguess/._iniguess_inverted_forearm_alpha=0.5.jdl2
- SIFile/iniguess/iniguess_inverted_forearm_alpha=0.65.jdl2
- __MACOSX/SIFile/iniguess/._iniguess_inverted_forearm_alpha=0.65.jdl2
- SIFile/iniguess/iniguess_toy_example_alpha=0.21.jdl2
- __MACOSX/SIFile/iniguess/._iniguess_toy_example_alpha=0.21.jdl2
- SIFile/iniguess/iniguess_toy_example_alpha=0.99.jdl2
- __MACOSX/SIFile/iniguess/._iniguess_toy_example_alpha=0.99.jdl2
- SIFile/iniguess/iniguess_inverted_forearm_alpha=0.9.jdl2
- __MACOSX/SIFile/iniguess/._iniguess_inverted_forearm_alpha=0.9.jdl2
- SIFile/iniguess/iniguess_planar_arm_alpha=0.2.jdl2
- __MACOSX/SIFile/iniguess/._iniguess_planar_arm_alpha=0.2.jdl2
- SIFile/iniguess/iniguess_planar_arm_alpha=0.3.jdl2
- SIFile/iniguess/.DS_Store
- SIFile/iniguess/iniguess_toy_example_alpha=0.98.jdl2
- __MACOSX/SIFile/iniguess/._iniguess_toy_example_alpha=0.98.jdl2
- SIFile/iniguess/iniguess_toy_example_alpha=0.77.jdl2
- __MACOSX/SIFile/iniguess/._iniguess_toy_example_alpha=0.77.jdl2
- SIFile/iniguess/iniguess_toy_example_alpha=0.16.jdl2
- __MACOSX/SIFile/iniguess/._iniguess_toy_example_alpha=0.16.jdl2
- SIFile/iniguess/iniguess_toy_example_alpha=0.41.jdl2
- __MACOSX/SIFile/iniguess/._iniguess_toy_example_alpha=0.41.jdl2
- SIFile/iniguess/iniguess_inverted_forearm_alpha=1.0.jdl2
- __MACOSX/SIFile/iniguess/._iniguess_inverted_forearm_alpha=1.0.jdl2
- SIFile/iniguess/iniguess_toy_example_alpha=0.94.jdl2
- __MACOSX/SIFile/iniguess/._iniguess_toy_example_alpha=0.94.jdl2
- SIFile/iniguess/iniguess_toy_example_alpha=0.1.jdl2
- __MACOSX/SIFile/iniguess/._iniguess_toy_example_alpha=0.1.jdl2
- SIFile/iniguess/iniguess_toy_example_alpha=0.82.jdl2
- __MACOSX/SIFile/iniguess/._iniguess_toy_example_alpha=0.82.jdl2
- SIFile/iniguess/iniguess_toy_example_alpha=0.89.jdl2
- __MACOSX/SIFile/iniguess/._iniguess_toy_example_alpha=0.89.jdl2
- SIFile/iniguess/iniguess_planar_arm_alpha=0.99.jdl2
- SIFile/iniguess/iniguess_planar_arm_alpha=0.21.jdl2
- SIFile/iniguess/iniguess_planar_arm_alpha=1.0.jdl2
- SIFile/iniguess/iniguess_planar_arm_alpha=0.4.jdl2
- SIFile/iniguess/iniguess_planar_arm_alpha=0.17.jdl2
- SIFile/iniguess/iniguess_inverted_forearm_alpha=0.79.jdl2
- __MACOSX/SIFile/iniguess/._iniguess_inverted_forearm_alpha=0.79.jdl2
- SIFile/iniguess/iniguess_planar_arm_alpha=0.01.jdl2
- SIFile/iniguess/iniguess_inverted_forearm_alpha=0.02.jdl2
- __MACOSX/SIFile/iniguess/._iniguess_inverted_forearm_alpha=0.02.jdl2
- SIFile/iniguess/iniguess_toy_example_alpha=0.11.jdl2
- __MACOSX/SIFile/iniguess/._iniguess_toy_example_alpha=0.11.jdl2
- SIFile/iniguess/iniguess_planar_arm_alpha=0.83.jdl2
- SIFile/iniguess/iniguess_planar_arm_alpha=0.9.jdl2
- SIFile/iniguess/iniguess_toy_example_alpha=0.47.jdl2
- __MACOSX/SIFile/iniguess/._iniguess_toy_example_alpha=0.47.jdl2
- SIFile/iniguess/iniguess_toy_example_alpha=0.06.jdl2
- __MACOSX/SIFile/iniguess/._iniguess_toy_example_alpha=0.06.jdl2
- SIFile/iniguess/iniguess_toy_example_alpha=0.92.jdl2
- __MACOSX/SIFile/iniguess/._iniguess_toy_example_alpha=0.92.jdl2
- SIFile/iniguess/iniguess_wrist_flexion_alpha=0.75.jdl2
- SIFile/iniguess/iniguess_toy_example_alpha=0.84.jdl2
- __MACOSX/SIFile/iniguess/._iniguess_toy_example_alpha=0.84.jdl2
- SIFile/iniguess/iniguess_planar_arm_alpha=0.5.jdl2
- SIFile/iniguess/iniguess_wrist_flexion_alpha=0.0.jdl2
- SIFile/iniguess/iniguess_planar_arm_alpha=0.98.jdl2
- SIFile/iniguess/iniguess_toy_example_alpha=0.71.jdl2
- __MACOSX/SIFile/iniguess/._iniguess_toy_example_alpha=0.71.jdl2
- SIFile/iniguess/iniguess_inverted_forearm_alpha=0.35.jdl2
- __MACOSX/SIFile/iniguess/._iniguess_inverted_forearm_alpha=0.35.jdl2
- SIFile/iniguess/iniguess_toy_example_alpha=0.26.jdl2
- __MACOSX/SIFile/iniguess/._iniguess_toy_example_alpha=0.26.jdl2
- SIFile/iniguess/iniguess_planar_arm_alpha=0.6.jdl2
- SIFile/iniguess/iniguess_planar_arm_alpha=0.35.jdl2
- SIFile/iniguess/iniguess_inverted_forearm_alpha=0.98.jdl2
- __MACOSX/SIFile/iniguess/._iniguess_inverted_forearm_alpha=0.98.jdl2
- SIFile/iniguess/iniguess_inverted_forearm_alpha=0.1.jdl2
- __MACOSX/SIFile/iniguess/._iniguess_inverted_forearm_alpha=0.1.jdl2
- SIFile/iniguess/iniguess_toy_example_alpha=0.44.jdl2
- __MACOSX/SIFile/iniguess/._iniguess_toy_example_alpha=0.44.jdl2
- SIFile/iniguess/iniguess_toy_example_alpha=0.05.jdl2
- __MACOSX/SIFile/iniguess/._iniguess_toy_example_alpha=0.05.jdl2
- SIFile/iniguess/iniguess_toy_example_alpha=0.29.jdl2
- __MACOSX/SIFile/iniguess/._iniguess_toy_example_alpha=0.29.jdl2
- SIFile/iniguess/iniguess_toy_example_alpha=1.0.jdl2
- __MACOSX/SIFile/iniguess/._iniguess_toy_example_alpha=1.0.jdl2
- SIFile/iniguess/iniguess_toy_example_alpha=0.68.jdl2
- __MACOSX/SIFile/iniguess/._iniguess_toy_example_alpha=0.68.jdl2
- SIFile/iniguess/iniguess_toy_example_alpha=0.86.jdl2
- __MACOSX/SIFile/iniguess/._iniguess_toy_example_alpha=0.86.jdl2
- SIFile/iniguess/iniguess_planar_arm_alpha=0.55.jdl2
- SIFile/iniguess/iniguess_toy_example_alpha=0.5.jdl2
- __MACOSX/SIFile/iniguess/._iniguess_toy_example_alpha=0.5.jdl2
- SIFile/iniguess/iniguess_planar_arm_alpha=0.02.jdl2
- SIFile/iniguess/iniguess_toy_example_alpha=0.04.jdl2
- __MACOSX/SIFile/iniguess/._iniguess_toy_example_alpha=0.04.jdl2
- SIFile/iniguess/iniguess_planar_arm_alpha=0.96.jdl2
- SIFile/iniguess/iniguess_planar_arm_alpha=0.79.jdl2
- SIFile/iniguess/iniguess_toy_example_alpha=0.53.jdl2
- __MACOSX/SIFile/iniguess/._iniguess_toy_example_alpha=0.53.jdl2
- SIFile/iniguess/iniguess_inverted_forearm_alpha=0.0.jdl2
- __MACOSX/SIFile/iniguess/._iniguess_inverted_forearm_alpha=0.0.jdl2
- SIFile/iniguess/iniguess_planar_arm_alpha=0.0_P0=0.5e-2.jdl2
- __MACOSX/SIFile/iniguess/._iniguess_planar_arm_alpha=0.0_P0=0.5e-2.jdl2
- SIFile/iniguess/iniguess_inverted_forearm_alpha=0.21.jdl2
- __MACOSX/SIFile/iniguess/._iniguess_inverted_forearm_alpha=0.21.jdl2
- SIFile/iniguess/iniguess_toy_example_alpha=0.65.jdl2
- __MACOSX/SIFile/iniguess/._iniguess_toy_example_alpha=0.65.jdl2
- SIFile/iniguess/iniguess_toy_example_alpha=0.32.jdl2
- __MACOSX/SIFile/iniguess/._iniguess_toy_example_alpha=0.32.jdl2
- SIFile/iniguess/iniguess_toy_example_alpha=0.9.jdl2
- __MACOSX/SIFile/iniguess/._iniguess_toy_example_alpha=0.9.jdl2
- SIFile/iniguess/iniguess_planar_arm_alpha=0.75.jdl2
- SIFile/iniguess/iniguess_toy_example_alpha=0.08.jdl2
- __MACOSX/SIFile/iniguess/._iniguess_toy_example_alpha=0.08.jdl2
- SIFile/iniguess/iniguess_planar_arm_alpha=0.7.jdl2
- SIFile/iniguess/iniguess_planar_arm_alpha=0.87.jdl2
- SIFile/iniguess/iniguess_planar_arm_alpha=0.13.jdl2
- SIFile/iniguess/iniguess_planar_arm_alpha=0.0.jdl2
- __MACOSX/SIFile/iniguess/._iniguess_planar_arm_alpha=0.0.jdl2
- SIFile/iniguess/iniguess_planar_arm_alpha=0.25.jdl2
- SIFile/iniguess/iniguess_wrist_flexion_alpha=0.5.jdl2
- SIFile/iniguess/iniguess_toy_example_alpha=0.74.jdl2
- __MACOSX/SIFile/iniguess/._iniguess_toy_example_alpha=0.74.jdl2
- SIFile/iniguess/iniguess_toy_example_alpha=0.23.jdl2
- __MACOSX/SIFile/iniguess/._iniguess_toy_example_alpha=0.23.jdl2
- SIFile/iniguess/iniguess_toy_example_alpha=0.35.jdl2
- __MACOSX/SIFile/iniguess/._iniguess_toy_example_alpha=0.35.jdl2
- SIFile/iniguess/iniguess_toy_example_alpha=0.62.jdl2
- __MACOSX/SIFile/iniguess/._iniguess_toy_example_alpha=0.62.jdl2
- SIFile/iniguess/iniguess_toy_example_alpha=0.59.jdl2
- __MACOSX/SIFile/iniguess/._iniguess_toy_example_alpha=0.59.jdl2
- SIFile/iniguess/iniguess_wrist_flexion_alpha=1.0.jdl2
- SIFile/iniguess/iniguess_planar_arm_alpha=0.65.jdl2
- SIFile/iniguess/iniguess_planar_arm_alpha=0.1.jdl2
- SIFile/iniguess/iniguess_toy_example_alpha=0.18.jdl2
- __MACOSX/SIFile/iniguess/._iniguess_toy_example_alpha=0.18.jdl2
- SIFile/iniguess/iniguess_toy_example_alpha=0.38.jdl2
- __MACOSX/SIFile/iniguess/._iniguess_toy_example_alpha=0.38.jdl2
- SIFile/iniguess/iniguess_planar_arm_alpha=0.45.jdl2
- SIFile/iniguess/iniguess_toy_example_alpha=0.79.jdl2
- __MACOSX/SIFile/iniguess/._iniguess_toy_example_alpha=0.79.jdl2
- SIFile/iniguess/iniguess_toy_example_alpha=0.96.jdl2
- __MACOSX/SIFile/iniguess/._iniguess_toy_example_alpha=0.96.jdl2
- SIFile/iniguess/iniguess_planar_arm_alpha=0.04.jdl2
- SIFile/iniguess/iniguess_toy_example_alpha=0.02.jdl2
- __MACOSX/SIFile/iniguess/._iniguess_toy_example_alpha=0.02.jdl2
- SIFile/iniguess/iniguess_toy_example_alpha=0.14.jdl2
- __MACOSX/SIFile/iniguess/._iniguess_toy_example_alpha=0.14.jdl2
- SIFile/figures/.DS_Store
- __MACOSX/SIFile/figures/._.DS_Store
- SIFile/inverted_forearm/fig_inverted_forearm.jl
- __MACOSX/SIFile/inverted_forearm/._fig_inverted_forearm.jl
- SIFile/inverted_forearm/prob_inverted_forearm.jl
- __MACOSX/SIFile/inverted_forearm/._prob_inverted_forearm.jl
- SIFile/inverted_forearm/main_inverted_forearm.jl
- SIFile/planar_arm/fig_planar_arm.jl
- SIFile/planar_arm/main_planar_arm.jl
- SIFile/planar_arm/prob_planar_arm.jl
- __MACOSX/SIFile/planar_arm/._prob_planar_arm.jl
