# Supplementary material for: Co-contraction embodies uncertainty: An optimal feedforward strategy for robust motor control
Source: PLoS Comput Biol. 2024 Nov 20;20(11):e1012598. doi: 10.1371/journal.pcbi.1012598 (PMC11616891; doi:10.1371/journal.pcbi.1012598)
Supplement: S1 Data — (ZIP) [file pcbi.1012598.s001.zip › SIFile/exp_data.csv]

	subject	condition	coact	coact_norm
0	S0	0	5.400510977926893	0.2886807620229826
1	S0	25	9.219814201685624	0.7101378214296158
2	S0	50	9.682537383073917	0.5475233763483812
3	S0	75	6.077641115451765	0.42729858806187176
4	S0	100	6.704799955299393	0.3055742302222984
5	S1	0	4.7106922958679265	0.24898080770352926
6	S1	25	11.321673274071047	0.47407500898057536
7	S1	50	14.119187909068707	0.6219372799618004
8	S1	75	12.196507342187415	0.47270794568882724
9	S1	100	10.596011025963296	0.3953259652730116
10	S10	0	6.0227698455967875	0.3285231384151189
11	S10	25	18.361522945003472	0.6619306918665036
12	S10	50	15.43730114355202	0.4312534613432701
13	S10	75	14.122978358628565	0.4238009192105678
14	S10	100	4.584006464509292	0.1298366846359114
15	S11	0	4.585998656605591	0.2200711899719802
16	S11	25	10.450904813257337	0.6530667874203278
17	S11	50	10.911937086759195	0.6910786160449872
18	S11	75	11.984149229450658	0.7469232483866599
19	S11	100	11.966852318771302	0.5221829644672774
20	S12	0	2.235998209586959	0.10475777676445763
21	S12	25	8.004882783863065	0.3661809056758487
22	S12	50	7.685353385639019	0.38272864309201154
23	S12	75	7.292285005236054	0.2924060945984625
24	S12	100	5.803693586607911	0.17625513429080641
25	S13	0	14.163001476523084	0.7660925749740608
26	S13	25	15.338669993366908	0.8646092812215169
27	S13	50	15.73318668912699	1.0494629088762675
28	S13	75	13.830809130200132	0.8208451417680217
29	S13	100	16.519527784781573	0.6807901060799745
30	S14	0	4.6578098222971205	0.313301538065049
31	S14	25	16.144616550507525	0.964574826931554
32	S14	50	11.838597605850575	0.7063110412495348
33	S14	75	19.959728089110207	1.2793051844148187
34	S14	100	9.453206451857524	0.470303048296045
35	S15	0	4.414872162195556	0.21830371789871006
36	S15	25	9.99744405827086	0.4495318902914045
37	S15	50	12.371798256353209	0.4515911981998038
38	S15	75	10.317330881240713	0.427174373443786
39	S15	100	9.220716310405859	0.2677099939242971
40	S2	0	12.395752906909705	0.6381053325080309
41	S2	25	15.911906967997098	0.9977043111638366
42	S2	50	15.495612201373277	0.9332565675874404
43	S2	75	16.85265536303492	0.6148799689570513
44	S2	100	15.720466948664559	0.39466092836522076
45	S3	0	3.1986522359022214	0.17536265010762897
46	S3	25	13.381189472505001	0.6660215512647308
47	S3	50	8.92227976349056	0.4215027906021546
48	S3	75	13.211648943075993	0.46586513507975136
49	S3	100	6.946127936476003	0.2929580895440859
50	S4	0	4.061959466196222	0.2986479498664999
51	S4	25	12.023503996466495	0.48389869188798335
52	S4	50	12.45002381303235	0.45576276688797385
53	S4	75	18.372480477824677	0.6968546066682734
54	S4	100	13.256481829045564	0.3415500485713014
55	S5	0	6.670928890546116	0.34418755133295004
56	S5	25	13.43269219039214	0.8722257008630695
57	S5	50	11.490406993343015	0.6206598564057639
58	S5	75	12.89806469953876	0.6454931678586898
59	S5	100	13.494205372364819	0.6002770977973118
60	S6	0	10.329496992286613	0.6066792035222366
61	S6	25	12.935863345984076	0.8233135362857107
62	S6	50	15.47494347488761	0.7892105777460515
63	S6	75	12.467884532570485	0.7350838445630471
64	S6	100	11.818362449751364	0.3946764619503192
65	S7	0	8.632417060996064	0.5377768763152239
66	S7	25	19.902994212209943	0.7762530110133917
67	S7	50	15.634181802263724	0.6720835285856115
68	S7	75	19.18595703138955	0.6237230975772661
69	S7	100	13.521150379143547	0.35003308515957654
70	S8	0	5.190215583266016	0.4845357513596847
71	S8	25	8.639168523528467	0.47147973160039336
72	S8	50	13.50353211909208	0.5196632441651752
73	S8	75	10.490148045234646	0.49485407196587455
74	S8	100	9.482295192665662	0.38101649151206946
75	S9	0	13.415530324255503	0.8927750352342435
76	S9	25	10.683721496720032	0.7166145498565922
77	S9	50	12.572291078392539	0.8329893584554537
78	S9	75	11.354239190886254	0.760003269482234
79	S9	100	8.460459392092252	0.49732151186385476
