# Supplementary material for: Co-contraction embodies uncertainty: An optimal feedforward strategy for robust motor control
Source: PLoS Comput Biol. 2024 Nov 20;20(11):e1012598. doi: 10.1371/journal.pcbi.1012598 (PMC11616891; doi:10.1371/journal.pcbi.1012598)
Supplement: S1 Data — (ZIP) [file pcbi.1012598.s001.zip › SIFile/utils.jl]

""" Some useful functions """

eye(n) = diagm(ones(n))

function vech(L::AbstractMatrix{T}) where {T}
    n = LinearAlgebra.checksquare(L)
    c = zeros(T,n*(n+1)÷2)
    k = 0
    for j = 1:n, i = j:n
        k += 1;
        c[k] = L[i,j]
    end
    return c # vector
end

function unvech(c::AbstractVector{T}) where {T}
    
    ns2=length(c)
    n=Int((sqrt(1+8ns2)-1)/2)
    L=zeros(T,n,n) 
    k=0;
    for j=1:n, i=j:n
        k=k+1;
        L[i,j]=c[k];
    end

    return L # lower triangular matrix
end


function idiag(ns::Int)
    return [(i-1)*ns-(i-2)*(i-1)÷2+1 for i=1:ns]
end


function interp(t, x, tt)
    # interpolate row-wise the input array
    itp(v) = extrapolate(interpolate((t,), v, Gridded(Linear())), Flat())
    return mapslices(v -> (itp(v))(tt), x; dims=2)
end

function lowerdiag(M::AbstractMatrix{T}) where {T}
    n = size(M,1)
    L = zeros(T, n, n)
    for i=1:n
        for j=1:n
            if i == j
                L[i,j] = M[i,j]/2
            elseif i>j
                L[i,j] = M[i,j]
            end
        end
    end
    return L
end


function cart2ang(c,l1,l2)

    # Unpack cartesian coordinates
    x, y = c 

    r=sqrt(x^2+y^2);
    alpha = acos((l1^2+l2^2-r^2)/(2*l1*l2))
    beta =  acos((r^2+l1^2-l2^2)/(2*l1*r))
    
    q₁ = atan(y,x)-beta
    q₂ = pi-alpha; 
    
    q = [q₁, q₂]

    return q

end

function minacc1(x0, xf, t, tf)

    x = x0 + (xf-x0)*(-2*(t/tf)^3+3*(t/tf)^2)
    ẋ = (xf-x0)*(-6*(t^2/tf^3)+6*(t/tf^2))

    return x, ẋ

end

function minjerk1(x0, xf, t, tf)

    x = x0 + (x0 - xf) * (15 * (t / tf)^4 - 6 * (t / tf)^5 - 10 * (t / tf)^3)
    ẋ = (x0 - xf) * (60 * t^3 / tf^4 - 30 * t^4 / tf^5 - 30 * t^2 / tf^3)

    return x, ẋ

end

function minjerk2(x0, xf, t, tf; l₁=nothing, l₂=nothing)

    x1f, x2f = xf
    x10, x20 = x0

    x1, x1dot = minjerk1(x10, x1f, t, tf)
    x2, x2dot = minjerk1(x20, x2f, t, tf)


    if isnothing(l₁) # angular jerk
       
        return vcat(x1, x2, x1dot, x2dot)

    else # cartesian jerk

        q₁, q₂ = cart2ang([x1, x2], l₁, l₂)

        detJ = (l₁*cos(q₁)+l₂*cos(q₁+q₂))*l₂*sin(q₁+q₂)+(-l₁*sin(q₁)-l₂*sin(q₁+q₂))*l₂*cos(q₁+q₂)

        J⁻¹ = [ l₂*cos(q₁+q₂) l₂*sin(q₁+q₂) ; 
               -l₁*cos(q₁)-l₂*cos(q₁+q₂) -l₁*sin(q₁)-l₂*sin(q₁+q₂) ] ./ detJ

        q̇₁, q̇₂ = J⁻¹ * [x1dot, x2dot]
    
        return vcat(q₁, q₂, q̇₁, q̇₂)
        
    end

end

function compute_handtraj(xrun, l₁, l₂)

    N = size(xrun, 2)
    nrun = size(xrun, 3)

    xhand = zeros(2, N, nrun)
    vhand = zeros(2, N, nrun)

    for j = 1:N
        for k = 1:nrun
            q₁ = xrun[1, j, k]
            q₂ = xrun[2, j, k]
            q̇₁ = xrun[3, j, k]
            q̇₂ = xrun[4, j, k]
            xhand[1, j, k] = l₁ * cos(q₁) + l₂ * cos(q₁ + q₂)
            xhand[2, j, k] = l₁ * sin(q₁) + l₂ * sin(q₁ + q₂)
            vhand[1, j, k] = -l₁ * q̇₁ * sin(q₁) - l₂ * (q̇₁ + q̇₂) * sin(q₁ + q₂)
            vhand[2, j, k] =  l₁ * q̇₁ * cos(q₁) + l₂ * (q̇₁ + q̇₂) * cos(q₁ + q₂)
        end
    end

    return xhand, vhand

end
