# Supplementary material for: Co-contraction embodies uncertainty: An optimal feedforward strategy for robust motor control
Source: PLoS Comput Biol. 2024 Nov 20;20(11):e1012598. doi: 10.1371/journal.pcbi.1012598 (PMC11616891; doi:10.1371/journal.pcbi.1012598)
Supplement: S1 Data — (ZIP) [file pcbi.1012598.s001.zip › SIFile/README.md]

# Installation

You can run the codes by downloading and installing Julia.

Visit and follow the instructions at https://julialang.org/.

Simulations were developed with Julia 1.11.

We recommend using VScode with the Julia extension.

Then you can:

1. Navigate to the USOOC folder.

2. Run the following in the Julia REPL:

```julia
julia> using Pkg; Pkg.activate("."); Pkg.instantiate()
``` 

This will activate and instantiate all the required dependencies for the USOOC environment.

3. Run the main function of each subfolder to generate the figure(s) for the different examples.

N.B.: 
- make sure that you run codes in the USOOC environment.
- restart the Julia REPL when switching between examples.

# Experimental data analysis

- The scripts plot_exp_adaptation.jl and plot_exp_data.jl will generate figures about the experimental results.
- data are provided in the corresponding .csv files.
