# Supplementary material for: Co-contraction embodies uncertainty: An optimal feedforward strategy for robust motor control
Source: PLoS Comput Biol. 2024 Nov 20;20(11):e1012598. doi: 10.1371/journal.pcbi.1012598 (PMC11616891; doi:10.1371/journal.pcbi.1012598)
Supplement: S1 Data — (ZIP) [file pcbi.1012598.s001.zip › SIFile/exp_data_adaptation.csv]

	mvt	success_0	success_0_std	success_25	success_25_std	success_50	success_50_std	success_75	success_75_std	success_100	success_100_std	coact_0	coact_0_std	coact_25	coact_25_std	coact_50	coact_50_std	coact_75	coact_75_std	coact_100	coact_100_std	coact_norm_0	coact_norm_0_std	coact_norm_25	coact_norm_25_std	coact_norm_50	coact_norm_50_std	coact_norm_75	coact_norm_75_std	coact_norm_100	coact_norm_100_std
0	0.0	27.083333333333332	18.042195912175803	58.333333333333336	34.42231592053814	70.83333333333333	13.01041249666333	77.08333333333333	15.728821740147396	18.75	10.825317547305483	7.598026018232114	2.619882536985262	11.594491539684709	1.2516159837084553	13.318276648866089	1.2078595052933674	15.128518924843945	0.7889162084266181	16.942693365281755	2.7380244477275726	0.3490180601157715	0.06314132246240904	0.6692191759504832	0.0916300998050338	0.7019581427264253	0.07885800559473585	0.7922759961438516	0.058935617186864006	0.8881437541591151	0.08842435628188929
1	1.0	35.9375	23.03473373697498	62.5	29.315098498896436	73.4375	11.83105905375057	82.8125	17.21115796026907	28.125	20.72890493972125	8.034393036517013	2.310307563288411	11.998264108160065	1.3024940928832398	13.496432801173526	1.0486061453686937	15.318975777424786	0.7483455797460751	16.996264417619912	2.2381535577711644	0.383542317520281	0.0861718155713684	0.6821652363795828	0.07916934623149646	0.6999416753602815	0.06451347089413047	0.8132271462499333	0.06380758114728995	0.856390205093824	0.09615471579115804
2	2.0	41.25	23.21771952625839	67.5	27.740426276465183	76.25	12.022115038544591	83.75	15.051993223490369	30.0	18.434851504690783	8.273073256831562	2.0707443143922273	12.05576970604823	1.135298469759903	13.35070882712073	0.9648100948619078	15.146006727500923	0.7547233209606914	16.69232976412315	2.0539912071632087	0.37795758612639874	0.07566460515233339	0.6695215438919271	0.07416302202347161	0.6884262223133107	0.06151844633515065	0.8002758785329572	0.06238775710253529	0.873204487365254	0.09136682914589632
3	3.0	53.75	15.051993223490369	81.25	6.25	78.75	7.126096406869612	88.75	9.270248108869579	37.5	13.258252147247767	9.368673159251879	0.39988115703463895	12.820483082640525	1.0114969570618821	13.718694213547781	0.7087160976938467	15.272614202777081	0.6544992529923117	17.264912454327195	1.3083308007787502	0.39499941894855495	0.05786303140209872	0.6827344751145896	0.06861496256326982	0.7002751973490021	0.04896076730491	0.819509271834139	0.04691388878940943	0.8631630995774913	0.10488476327758403
4	4.0	61.25	14.252192813739224	81.25	6.25	78.75	7.126096406869612	92.5	5.2291251658379725	45.0	14.921670482891653	9.54089299201679	0.48625952621775764	13.005234281890981	0.7671094469189624	13.645536511991384	0.6123266107658547	14.969389895973796	0.5850919061983755	16.853417055307155	1.000368103638762	0.4341172025334898	0.07804900945480245	0.6728395994724649	0.0831178334279281	0.6984986925662077	0.04851165187357971	0.8002604279548831	0.0551028995736994	0.8207826435740628	0.10184859153573247
5	5.0	70.0	8.14900300650331	83.75	8.38525491562421	81.25	9.882117688026186	93.75	6.25	51.25	10.269797953221865	9.690107467743072	0.3904717775924041	12.986524957067179	0.7718625657860646	13.933792108605559	0.7082108146778764	15.116939484647919	0.6653702091285928	16.476004932273675	0.6261449347759689	0.44494391706628755	0.07834165434672893	0.6298737705762429	0.07188844668990951	0.6974110980727719	0.04640261495639677	0.8432630235866961	0.11524237301613234	0.7638406802815008	0.10971546851500233
6	6.0	76.25	12.022115038544591	86.25	6.846531968814577	81.25	9.882117688026186	90.0	7.126096406869612	53.75	12.960275845829825	9.861366085081881	0.38821960304566694	13.143160383997605	0.897658966527233	13.958059086605195	0.7144216913829577	15.033714137694847	0.5625230425477922	15.892028979978912	1.0502466021679335	0.45259919143146937	0.08507356038447987	0.6256030353789009	0.06546883369007503	0.7005792218716816	0.046642443495688794	0.8178820830905247	0.12008086056096087	0.7659128086059432	0.10974929670264996
7	7.0	80.0	9.270248108869579	83.75	8.38525491562421	82.5	11.180339887498949	92.5	8.14900300650331	57.5	9.270248108869579	9.828357410885827	0.4565585920721431	13.48392723636068	0.8099352615213145	14.438070806540349	0.4838639774149603	15.413493451989046	0.6980753156903852	15.79775943438159	1.1159567644442876	0.48419706559500836	0.06759210314134331	0.6608100789542234	0.09948859007497508	0.7225790855134129	0.03733219435896781	0.817910768417357	0.12006014940227772	0.7221431652786533	0.05023911678428972
8	8.0	82.5	6.846531968814577	85.0	9.478594305064439	88.75	10.269797953221865	92.5	8.14900300650331	63.75	8.14900300650331	9.770684276775532	0.4390064932817347	13.486514981006579	0.8128539798716812	14.500349050027712	0.42844783158589284	15.700677040084082	0.8123814398399103	15.42056449810659	1.0700319636615439	0.49117873091262	0.053634285642163916	0.6607517744820564	0.0994708219887608	0.7419943434807527	0.03275427073262019	0.8262631270769271	0.12192362396699613	0.6909206300408965	0.07878595533298892
9	9.0	82.5	6.846531968814577	88.75	8.14900300650331	88.75	10.269797953221865	91.25	8.38525491562421	66.25	9.478594305064439	9.658046757771718	0.4169131224023291	13.908692610677685	0.663819830112524	14.405009531391977	0.5492632478741584	15.834514679497499	0.5830117634492846	15.302243676854687	0.9111153253851805	0.47347553200141757	0.0475911987057094	0.6877049284811145	0.08374729109146778	0.7709713991247238	0.050763276088601074	0.8166844586276296	0.13147021194262307	0.6618525909900692	0.08199979304031718
10	10.0	85.0	8.38525491562421	88.75	8.14900300650331	86.25	10.269797953221865	86.25	9.270248108869579	70.0	8.14900300650331	9.667622644216976	0.4204728499437149	14.144344625132927	0.24669916887381885	14.718475322092747	1.0065791478527073	15.834645945377778	0.5829695250664253	14.981979293773671	0.70074124215136	0.4969442547172244	0.06866206258904593	0.7050770168525597	0.054613924321231945	0.7857927802037674	0.05997475664688897	0.7651637309400561	0.0614947797061128	0.6455530149080809	0.09493949484948415
11	11.0	83.75	7.126096406869612	87.5	8.838834764831844	86.25	10.269797953221865	86.25	9.270248108869579	73.75	11.180339887498949	9.367152302269778	0.4779753140538086	14.290008976147707	0.3342894293659615	14.944430544025867	0.9739705575200105	15.807241016651867	0.6068791176882302	15.380798114998807	0.7373185635412224	0.4867929759881945	0.06714002028487197	0.7111318593869783	0.05553227060861875	0.8017322312775775	0.04285346871589391	0.7575226545920768	0.06617362673269873	0.611367322043303	0.06398195747233079
12	12.0	85.0	7.126096406869612	92.5	6.846531968814577	86.25	10.269797953221865	80.0	8.14900300650331	77.5	5.5901699437494745	9.3469688538225	0.4958396318684166	14.493610419378234	0.40757983916514334	14.995780380736011	0.99523204379787	15.875078417743675	0.695610237068022	15.242022601987196	0.877625413893009	0.4721479022064508	0.06781151888100531	0.6988107929031262	0.035497448282135746	0.8176495504819437	0.03374447338853162	0.7804054820838863	0.08054466607474876	0.5681479633154114	0.03900440702534026
13	13.0	87.5	7.654655446197432	93.75	7.654655446197432	86.25	10.269797953221865	82.5	12.022115038544591	78.75	5.5901699437494745	9.139007383021228	0.49506949676008405	14.364914589113539	0.5794255563626711	15.150665199853332	0.9171108596309212	15.710037095878766	0.5965039145316217	15.314250490453247	0.8435363523315232	0.47697484695974557	0.06279496349954732	0.6885820173187723	0.046251916778262625	0.8046794319712655	0.05820825540820846	0.7607284763126294	0.06544796212735846	0.5826571123408183	0.055231890290862284
14	14.0	90.0	3.4232659844072884	93.75	7.654655446197432	87.5	8.838834764831844	82.5	12.022115038544591	75.0	11.692679333668567	8.909827457002208	0.5485644041793679	14.390379545823155	0.5919554805115587	15.388778215726598	0.5217119567777195	15.9439545165306	0.5471191308929787	15.024043618519135	0.7354232615127368	0.4880698414640216	0.06215247791550845	0.6831998313538965	0.04632290102419755	0.7753296093905953	0.06627819837292866	0.7777432926406063	0.05476542021397908	0.5760222602500515	0.05512984695766372
15	15.0	85.0	9.478594305064439	90.0	11.353688827865593	91.25	9.478594305064439	87.5	13.258252147247767	76.25	12.022115038544591	8.96265521907971	0.6587354398425974	14.871478656112396	1.0016265979927785	15.128234159447477	0.2201389876853005	15.965817907894365	0.5362520364616674	14.95147367248345	0.7836978739527584	0.4661109220566367	0.030298689536788843	0.7187713395365773	0.07248389165450773	0.7563496637108214	0.05463242126092453	0.789375170592782	0.057983366013627004	0.581110024385344	0.05407231637816581
16	16.0	86.25	10.269797953221865	91.25	10.458250331675945	92.5	8.14900300650331	91.25	13.693063937629153	73.75	10.269797953221865	9.266376947568464	0.8329371636971024	14.961257435757588	1.004888365203137	15.087548298702421	0.20272243212831922	15.948816889706029	0.5618981182301326	14.50265477696497	0.4306623239244504	0.45552707998125175	0.03539143426113711	0.76406429949361	0.12951452813637238	0.761442404662352	0.059460552828318906	0.7938204457064405	0.05088759572055179	0.5645353531607111	0.05908806775402565
17	17.0	85.0	10.458250331675945	88.75	9.270248108869579	90.0	9.478594305064439	96.25	5.5901699437494745	75.0	10.825317547305483	9.232632891566135	0.8515685239730543	14.936626794661242	1.0049767578341804	15.04503497193699	0.11961657451618456	15.609035921631085	0.5113750708950897	14.343947881279963	0.6223396239739517	0.46647875501877917	0.03791579751740314	0.7821182942066807	0.1304555878213263	0.7330305870649303	0.05063169812308481	0.7632874258240603	0.04436278235763765	0.5674373219609256	0.05572549200806743
18	18.0	83.75	9.478594305064439	86.25	6.846531968814577	90.0	9.478594305064439	92.5	8.14900300650331	75.0	10.825317547305483	9.18369766458434	0.8940357003671141	15.121523231423222	0.7443013580057306	14.881352174974165	0.36900472370775855	15.621629729554716	0.5146421903695517	14.022115897948485	0.5193330797433425	0.45853639979190614	0.04930504899983599	0.8087238658849959	0.10338760210203096	0.7462838923494688	0.05155257348069955	0.7696642955775063	0.047089953603872116	0.5398287543658773	0.030874990774085335
19	19.0	85.0	10.458250331675945	86.25	6.846531968814577	90.0	9.478594305064439	92.5	8.14900300650331	78.75	3.4232659844072884	9.141397483724464	0.9465645801292083	15.044974040587155	0.8181302135550329	14.869106091649362	0.368860988329847	15.148156689418396	0.7515041135755897	13.650487745876177	0.5916317125010018	0.45244336284033687	0.04327605677948762	0.8044640848817772	0.1106179136043164	0.755141399639867	0.045717793683191434	0.7594802936216842	0.0493211880567492	0.5233641347127568	0.03656717259466666
20	20.0	91.25	7.126096406869612	88.75	2.7950849718747373	87.5	7.654655446197432	90.0	7.126096406869612	81.25	7.654655446197432	8.754070690102129	0.8611947544572642	14.418459028047192	0.7392124869345833	15.121104470046856	0.710580624324025	15.084279459700147	0.6942615742074616	13.489696311693336	0.42090220457657673	0.4356682558247361	0.04794528860310502	0.7696459186832654	0.12853814326982158	0.7560092612126643	0.045590896194923805	0.7357795360693021	0.036772130965860884	0.5170860109671092	0.024712115268139427
21	21.0	90.0	7.126096406869612	90.0	3.4232659844072884	86.25	8.14900300650331	88.75	5.2291251658379725	78.75	11.353688827865593	8.290221415135187	0.3494264966242137	14.073099627316372	0.7028109695743396	15.028707780772232	0.7466141459050424	14.988184373020013	0.6984497471273826	12.916039429562971	1.0531978942176585	0.44733671334199887	0.05071989537354864	0.7124303527220968	0.07860449521038189	0.7488527347978234	0.03579226644321383	0.7577285436043012	0.06016035127199185	0.5006825129848502	0.04394724122476058
22	22.0	90.0	7.126096406869612	88.75	5.2291251658379725	82.5	13.549677117924249	85.0	7.126096406869612	77.5	11.353688827865593	8.069261368684604	0.2973517816332179	13.672993297179099	0.6948181112337106	14.850067856632226	0.7969387509387459	14.94033025735211	0.7061650043272975	12.633517419039196	1.0408028430457872	0.42823615737407356	0.045977614644069686	0.6867231235471705	0.04832513648336402	0.7608761143895902	0.015218522559762769	0.7424132522168753	0.08127478664369325	0.48973533638597233	0.044734322922402814
23	23.0	87.5	9.882117688026186	91.25	7.126096406869612	82.5	13.549677117924249	86.25	6.846531968814577	77.5	11.353688827865593	7.891526874691229	0.2528137865979455	13.434648024921817	0.5207234012185937	14.792904695771181	0.8580896926247186	14.606298778608217	0.6145502114839885	12.430111854700911	0.9148793546214059	0.4452151538218506	0.045206736787160376	0.6763317795260015	0.028207797428381164	0.7382103206819954	0.044319789730404825	0.7059513342468351	0.09044473294196992	0.47349690405647094	0.04755863019637603
24	24.0	85.0	9.478594305064439	90.0	7.126096406869612	80.0	14.921670482891653	88.75	9.270248108869579	81.25	13.258252147247767	7.682398641568405	0.389051176255594	13.234070310721416	0.2093884203979558	14.78651203099346	0.8576948689386716	14.568862541331168	0.6680600233168148	12.440772080459208	0.9208604191776124	0.43614836027241466	0.04167099757746061	0.6943244809015685	0.035483416476723206	0.7361841268976215	0.044035231904127524	0.700577895944115	0.08940162610896017	0.4810758345137742	0.05189645180758521
25	25.0	85.0	9.478594305064439	91.25	7.126096406869612	78.75	14.388580541526673	91.25	10.458250331675945	80.0	12.022115038544591	7.696611550516525	0.4105942560411268	13.16233777612759	0.2604020575925983	14.432613808117338	0.3192152368664904	14.476446434878989	0.5288742670936847	12.183124007399933	0.6590901182886657	0.4539670640044746	0.03681889823443816	0.6934144994321652	0.03690919244649167	0.7340872670476086	0.043313459188728254	0.7070745123859119	0.0911135658598183	0.45489022128374296	0.039449099969943155
26	26.0	83.75	9.478594305064439	91.25	7.126096406869612	81.25	15.934435979977453	91.25	10.458250331675945	82.5	8.14900300650331	7.6793143534342985	0.40177973875309025	13.013651896856999	0.2719455745010108	14.4220029916227	0.3123791259709898	14.381861925740273	0.5045985440992657	12.263838744422703	0.5022053130653895	0.45986633688544265	0.043754249942454755	0.6982442811305897	0.034640429888382715	0.7221646097282731	0.03528160455428315	0.6921644856559979	0.06594512463105645	0.45469259722402705	0.03957173575774598
27	27.0	86.25	10.269797953221865	92.5	5.2291251658379725	83.75	12.960275845829825	93.75	6.25	82.5	8.14900300650331	7.73251466860026	0.4204463757741794	13.095422938561935	0.2843800308841333	14.396061550671282	0.32807783225438286	14.327852863833948	0.4679233808347527	12.370989069034934	0.516842690887178	0.4650417853182347	0.0356243235268942	0.7060600344301032	0.038002065447186095	0.7075300127691987	0.036013217845923866	0.7184089998539264	0.06294758216920432	0.4772278161442937	0.06857238265199606
28	28.0	90.0	8.38525491562421	91.25	3.4232659844072884	81.25	9.882117688026186	96.25	5.5901699437494745	83.75	8.38525491562421	7.639659431373161	0.5026821015328321	12.992975816210166	0.2785620349395158	14.241456769117221	0.625841555079823	14.362054815407058	0.45152636407676566	12.353413497568894	0.5125123436900058	0.45556767357269184	0.03771476354126563	0.6940445670446178	0.04362359054928205	0.6864911930251127	0.07673978916587847	0.7403368809806392	0.027184247077318313	0.4770327938307962	0.06872514599759885
29	29.0	88.75	10.269797953221865	92.5	2.7950849718747373	87.5	9.882117688026186	95.0	5.2291251658379725	82.5	6.846531968814577	7.628417841417276	0.5182425190009968	12.804900534413068	0.341432936694138	13.906174124203739	0.68707186247637	14.50690809255786	0.3016712998908671	12.25735146623292	0.42868164337706216	0.45506373488763	0.03813018418968884	0.6916216455521801	0.04062387510461897	0.6453735561854151	0.09560599902011478	0.7581839172708992	0.026480136329062848	0.46688028617965643	0.06460073034076921
30	30.0	86.25	8.14900300650331	90.0	5.5901699437494745	90.0	9.478594305064439	90.0	9.478594305064439	78.75	8.38525491562421	7.469827807784128	0.40472490216077106	12.953296522081772	0.5064444412061627	13.854763415241797	0.6453903348657787	13.991851728262557	0.8753072781360937	12.20364049773801	0.4371882932073658	0.4495717668164122	0.035325037701999275	0.7276880505311187	0.06372528047159963	0.6279725356960467	0.08033962951523191	0.7272061495664662	0.08353228142672203	0.4605974958980902	0.07147542725958621
31	31.0	87.5	7.654655446197432	88.75	5.2291251658379725	90.0	9.478594305064439	86.25	11.180339887498949	82.5	10.269797953221865	7.2478341134086275	0.47036690713581275	12.706558046453567	0.8469271893629416	13.824085921449463	0.6057021447786436	13.89422380289568	0.8595952902420138	12.241104042314268	0.36653203958663966	0.41578562576539674	0.0434616084547569	0.7276531730379263	0.0637480567995912	0.638280290850891	0.0966657055801423	0.7030112393525085	0.08610112161442361	0.44729128470028534	0.0828014496358091
32	32.0	88.75	9.270248108869579	88.75	5.2291251658379725	92.5	5.2291251658379725	86.25	11.180339887498949	86.25	10.269797953221865	7.032362233246959	0.2698499442284977	12.753888641055875	0.8932272977200731	13.886195764433893	0.6654682610090876	14.031650567324798	1.0178211785760487	11.980307593919978	0.4622863795643346	0.4153250379415173	0.043344762788873774	0.7502607155644325	0.08359863299471047	0.6536913764399219	0.10962297659705399	0.7041887822287787	0.0871943224664314	0.4069917597413751	0.042555253150494056
33	33.0	88.75	9.270248108869579	87.5	4.419417382415922	92.5	5.2291251658379725	86.25	11.180339887498949	86.25	10.269797953221865	6.980385018454922	0.2721011766889737	12.698010217818712	0.8982783350684758	13.769393072400174	0.8439235468609836	13.761852895113623	1.1179655663471408	11.907957690011923	0.400505410619168	0.40141949536759175	0.04827353246228146	0.7655441699151597	0.06713313166937686	0.6814788858858541	0.09575154597578418	0.6917324588494768	0.08785416158950639	0.4087927441066264	0.04412570689269212
34	34.0	92.5	5.2291251658379725	83.75	5.5901699437494745	92.5	5.2291251658379725	81.25	12.5	87.5	10.825317547305483	6.957317581496335	0.27059690241072515	12.854799442578374	0.8898202483080969	13.798758293036167	0.8187129900493386	13.51482456537671	1.0528101324977188	11.813900868391212	0.30067145730053174	0.3956323554206859	0.04580481347261343	0.7418165817311583	0.09756764348662561	0.7272348324306925	0.04981088869514594	0.6575591483783295	0.07002252264959402	0.3978076990162471	0.030295924517767917
35	35.0	93.75	4.419417382415922	85.0	5.5901699437494745	90.0	7.126096406869612	85.0	12.960275845829825	92.5	2.7950849718747373	6.9555290194425625	0.2668026579592473	12.498733767596557	0.8591383695924933	13.485203615907244	0.9272749098574998	13.680717099342976	0.8939631457186274	11.719011327656393	0.28541834972826363	0.3873040894917346	0.03518596295271137	0.6989189207828208	0.09814617261540796	0.7293746003450505	0.046012492247238246	0.6441510618046109	0.09088920325697832	0.415606286222057	0.04567771196626808
36	36.0	95.0	2.7950849718747373	83.75	5.5901699437494745	87.5	7.654655446197432	90.0	12.960275845829825	91.25	3.4232659844072884	7.050065352256743	0.23570837724068075	12.392232856654969	1.0343035399152332	13.053044639062648	0.8912504482116056	13.55933074635107	0.9129142627883001	11.89202795073539	0.4765624592529662	0.4022233831031792	0.024695878110491246	0.6682905521031164	0.1211525712600509	0.6980259661501359	0.06136536664992604	0.6364206430293244	0.0921765795142254	0.42779039695050525	0.03719189025964175
37	37.0	93.75	0.0	82.5	5.2291251658379725	83.75	11.353688827865593	91.25	12.960275845829825	92.5	5.2291251658379725	7.151481215203731	0.251185257452654	12.19785628949391	0.8402801898392873	13.04051080522322	0.8658998857933055	12.990909361217584	0.3980927990885132	11.984732856707538	0.3760931890220014	0.4061629403554227	0.029903296154745056	0.6509718133664054	0.09181642861526004	0.6824562500416937	0.052946181877274213	0.5790403478379502	0.07528788805044376	0.42964168964330335	0.03410052752600913
38	38.0	92.5	2.7950849718747373	81.25	4.419417382415922	85.0	12.183492931011205	88.75	12.022115038544591	93.75	4.419417382415922	7.244908183156554	0.20075147492053302	12.195723146115686	0.8392661817933723	13.40844539254734	1.0167304893828402	12.888575263335792	0.4824722044850309	12.087605385416136	0.46172766652722486	0.4091322017088084	0.024499169111315618	0.6262083307534686	0.08082298453341809	0.6685909119999043	0.057389064293704654	0.5555640785600083	0.05907448605134337	0.44204325536117633	0.048316620522338795
39	39.0	92.5	2.7950849718747373	85.0	5.5901699437494745	85.0	12.183492931011205	93.75	4.419417382415922	93.75	4.419417382415922	7.291554084207658	0.11795702745100939	11.90483076053954	0.669458335436065	13.752070307572458	1.2326379823676938	12.90323570677547	0.4970845194582763	12.017170729130749	0.516620803948516	0.40241485154683715	0.03126208101198169	0.5975239708976122	0.10871399577108057	0.6698070546027364	0.05983049068713321	0.556665237235751	0.06065642502688249	0.4390916567302952	0.0508924264495931
40	40.0	92.5	2.7950849718747373	81.25	8.838834764831844	85.0	12.183492931011205	92.5	5.2291251658379725	92.5	5.2291251658379725	7.283697557152209	0.10925198143137864	12.280324800653577	1.0482163666636002	13.93254725524227	1.0815730459395942	13.019551966389713	0.6484445997527615	12.063529057536977	0.4748262704436517	0.39217252626802857	0.03546243819529469	0.609255478224035	0.11372522749732976	0.6721785652498445	0.05985773394477116	0.5746056935024287	0.059303469594861005	0.4459722989505705	0.059049668394862795
41	41.0	91.25	3.4232659844072884	83.75	10.458250331675945	83.75	12.960275845829825	90.0	3.4232659844072884	90.0	9.478594305064439	7.2229382330524885	0.21726816585711145	12.690752949567564	0.7477495965313092	14.20566101874426	0.6272989521716577	13.057860658478097	0.6674251396433061	11.696436437128018	0.6557796074658054	0.37860614165667844	0.03736484994061769	0.6261965509785654	0.10716205705176889	0.6634245381103936	0.0723390005900997	0.5859512868342491	0.07161991423934745	0.4423573998532936	0.06086814105043652
42	42.0	91.25	3.4232659844072884	85.0	10.458250331675945	88.75	10.269797953221865	86.25	6.846531968814577	87.5	7.654655446197432	7.295134501596221	0.31991144970881064	12.703561542958642	0.7454429381169874	14.193665181478584	0.6223221796546503	13.319308957431696	0.5575367114869384	11.409869476833213	0.8752634711653238	0.37358967147372946	0.02674895424655527	0.6051832521387543	0.08141930114782175	0.6580198194645177	0.07216994795026972	0.6020439698374953	0.04819163800959297	0.44734375261304143	0.05588633638459453
43	43.0	92.5	2.7950849718747373	87.5	10.825317547305483	90.0	11.353688827865593	87.5	7.654655446197432	85.0	7.126096406869612	7.277958946486857	0.31959650299354037	12.799858730853662	0.7454178144897462	14.150457539357006	0.607127786894811	13.641722458654574	0.2904305406669719	11.08814058545335	0.5904632890674525	0.3695943612560138	0.027867287463872428	0.6007055768747219	0.08188547971097389	0.651385235378146	0.07712179452309409	0.617036513132245	0.03654543114918455	0.430205041828194	0.04622919466902358
44	44.0	91.25	3.4232659844072884	87.5	10.825317547305483	86.25	10.269797953221865	86.25	6.846531968814577	82.5	5.2291251658379725	7.294826752486228	0.31389472315276973	13.01155475652465	0.4296267340230493	13.90478246860956	0.3817715018081694	13.666919844021672	0.2597168948666578	10.814520247522552	0.6264772482570198	0.3678901079826716	0.028358212708447444	0.6391072925189996	0.03447264936173461	0.6401216649388285	0.05783023862624269	0.6072666407376446	0.03940929376114384	0.4263242099309689	0.0501945384841325
45	45.0	91.25	3.4232659844072884	93.75	4.419417382415922	90.0	11.353688827865593	87.5	7.654655446197432	83.75	7.126096406869612	7.181490486476589	0.3766016025832114	12.842749677895753	0.16200029093289978	14.09790906201117	0.38186293971863666	13.76737306086585	0.40434442901316764	10.607409042154355	0.3120223657374311	0.3639413636333663	0.030866032036775206	0.6304130104696618	0.029649204780103987	0.6507136584328693	0.0699593658236423	0.6267521192413862	0.0585840472935134	0.40405684011936804	0.015378228626665647
46	46.0	91.25	3.4232659844072884	95.0	5.2291251658379725	95.0	8.14900300650331	88.75	8.14900300650331	87.5	6.25	7.293248298180716	0.3421015478847471	12.790482825515937	0.145689219568847	14.106846083646094	0.36800504467956	13.882087981979458	0.3501082921070454	10.499752548695373	0.3461266869118584	0.3861383335369579	0.04997671852312123	0.6509974897099173	0.052562420622187196	0.6710354204198266	0.05371372912813141	0.6254619329778788	0.0575799943834387	0.4007195517431591	0.015305804915228215
47	47.0	88.75	5.2291251658379725	96.25	3.4232659844072884	95.0	8.14900300650331	91.25	3.4232659844072884	90.0	8.38525491562421	7.3975280270426085	0.5377548433736109	12.668467107444194	0.3836342380299486	13.976444298136721	0.36381832434990136	13.875685767685585	0.3559709794323596	10.528658040712042	0.3382858217601718	0.38705475093213854	0.05073927368249613	0.6319751917310983	0.06599053901208922	0.6784310832961867	0.05245538829190435	0.6364669370536026	0.04735676939663032	0.4017998834530953	0.016338399921269016
48	48.0	90.0	7.126096406869612	97.5	3.4232659844072884	95.0	8.14900300650331	88.75	5.2291251658379725	91.25	7.126096406869612	7.454359197553082	0.5330356051711196	12.748907360225573	0.49462197788380813	13.627140422865057	0.7175744548689307	13.67983914567194	0.5048886162616503	10.421679955673458	0.2351911707707894	0.3887918259727189	0.04952251357701136	0.6641208395740493	0.07577784737457588	0.6890759620494477	0.03254443322585992	0.6361739341165571	0.04748313432944507	0.4067651493313039	0.024556377280580643
49	49.0	91.25	7.126096406869612	96.25	5.5901699437494745	98.75	2.7950849718747373	87.5	6.25	90.0	9.478594305064439	7.561405301264462	0.5336980189895195	12.577090997330833	0.6314580378060672	13.424130219759666	0.8032983511139322	13.50149218185122	0.7189149726517855	10.465256593248203	0.20250688375314793	0.3954227371096642	0.046496569783819185	0.6455644627852635	0.08790473765705092	0.6690030790219454	0.04495822012403737	0.6569376418655315	0.037857052833096504	0.4233751595350868	0.028911731902883472
50	50.0	92.5	8.14900300650331	93.75	6.25	97.5	3.4232659844072884	87.5	6.25	87.5	9.882117688026186	7.481535247597701	0.6843709413685307	12.453095870337462	0.617748245641007	13.181766190433098	0.5446266088146242	13.123491769658903	0.654787191683016	10.22166827387464	0.3953169454795524	0.4113620519130919	0.03554624890585853	0.6474796324706602	0.08750950183221771	0.6507201150601352	0.029746259072447934	0.6285717558132573	0.045803005673755545	0.41520256872567496	0.04045426199903137
51	51.0	91.25	9.478594305064439	90.0	7.126096406869612	92.5	10.269797953221865	88.75	8.14900300650331	86.25	9.270248108869579	7.359095238007756	0.7481331335122418	12.415128038075574	0.6025550700411335	13.064860978792712	0.4746516208607013	12.904549097921215	0.4535631393241273	10.225231288820947	0.3951648179213036	0.38658753346456076	0.03769248358699147	0.6277979912059316	0.07479880535553253	0.6777836986136466	0.07743221512889863	0.6217498416902296	0.04255515606452591	0.411532309648354	0.04353839657809288
52	52.0	93.75	7.654655446197432	87.5	7.654655446197432	93.75	10.825317547305483	91.25	9.478594305064439	86.25	9.270248108869579	7.033355850607786	0.5927561768309639	12.4792230508879	0.5647506218653997	12.895894983238865	0.298617697227624	12.923375801026893	0.4903309400183042	10.143921396054251	0.3617687573859364	0.3767893753269038	0.0319883621966002	0.6489523463994142	0.0653522483624118	0.688696536480695	0.08255462716363528	0.6416976444254977	0.06072497075247501	0.4079576932151504	0.0438067246596792
53	53.0	93.75	7.654655446197432	87.5	7.654655446197432	92.5	10.269797953221865	95.0	8.14900300650331	87.5	9.882117688026186	6.887634133401964	0.5250811943888032	12.179608659539898	0.2867276172717527	12.774345683735513	0.5350176459143264	13.041982840502836	0.5841965439197813	10.032888527905703	0.3368150738783757	0.3749634439268101	0.0331287236119813	0.6311393871731434	0.03937019876087491	0.6774518283415094	0.09287690284315496	0.6462398079077349	0.059460204576647156	0.3922819552065289	0.04176397793240908
54	54.0	92.5	8.14900300650331	86.25	8.14900300650331	91.25	9.478594305064439	96.25	5.5901699437494745	90.0	7.126096406869612	6.707837276568577	0.19253661161450605	12.428521254939003	0.44975543059881357	12.905033444693151	0.6060972243034373	13.474936810881076	0.8683125603548575	9.832284268329246	0.3463610392083206	0.3828188321293977	0.04152201224378179	0.6626821260508573	0.036899243667194714	0.672798087748727	0.09758497289465762	0.6399888999781228	0.05623216970293355	0.3728015966010698	0.015376121291979282
55	55.0	88.75	8.14900300650331	85.0	8.38525491562421	91.25	9.478594305064439	95.0	6.846531968814577	91.25	5.5901699437494745	6.879015838187674	0.2301693890377591	12.380557490998914	0.4836810770287276	12.92836782470118	0.6257092358409949	13.514917490616124	0.8127640013987361	10.019431865772987	0.4009667701521409	0.3894792845741727	0.050759940091279175	0.6834792062592909	0.04669062409016703	0.6707231344336264	0.09858798625442629	0.6579016189258887	0.03598285899626542	0.3780586417880999	0.014213457941425383
56	56.0	91.25	7.126096406869612	88.75	10.269797953221865	92.5	6.846531968814577	92.5	6.846531968814577	92.5	5.2291251658379725	6.8512351836242	0.24743890378860242	12.260170947893004	0.5099753639772368	13.00192395456213	0.6674919701607782	13.637649279648485	0.7343615065457432	10.100662981434983	0.4840099679080864	0.3882462983580636	0.052475162444499825	0.7034554431602494	0.039020732360977764	0.6337985516043648	0.06257193372104074	0.6623083152978795	0.032072573875957376	0.3822610984319025	0.016379173445788403
57	57.0	90.0	7.126096406869612	88.75	10.269797953221865	90.0	5.5901699437494745	92.5	6.846531968814577	90.0	3.4232659844072884	6.878563625054021	0.22443811945544406	12.238913961415758	0.5084449611609041	13.083337897238675	0.6737310199410612	13.496415669426904	0.7858606436533546	10.174898245216566	0.5125886434676638	0.39620572239675333	0.05268176877559673	0.7225906266206207	0.03965430797543462	0.6126399952759541	0.02250169150871619	0.639005403758576	0.02069008129333017	0.37495786018431243	0.01562716549545189
58	58.0	86.25	5.2291251658379725	85.0	8.38525491562421	87.5	6.25	91.25	5.5901699437494745	90.0	3.4232659844072884	6.919584195658745	0.22610502044529154	12.71810179472808	0.9981643200387366	13.313716145093958	0.16670648351732512	13.16417054371281	1.0331509128116825	10.282775898493712	0.4895742157747012	0.3856596158977884	0.0664582612666765	0.7346758150191277	0.017588053778208265	0.6082328709782893	0.02910093898828629	0.6312289466895363	0.02595062174131164	0.387103429907472	0.026292410518363965
59	59.0	87.5	6.25	85.0	8.38525491562421	88.75	8.14900300650331	91.25	5.5901699437494745	87.5	7.654655446197432	6.951916818906881	0.23039620045678605	12.702195913355936	0.9907793579344282	13.13408526356351	0.37920130040847616	12.66166107577882	0.6105531230307365	10.485523840894556	0.08321151102852667	0.3773862089863416	0.061909956448252305	0.7258535208118837	0.030784601882141858	0.6219192270913195	0.03220214320146512	0.6246618625602995	0.023625233609483064	0.39888345400030484	0.026987762877525558
60	60.0	90.0	5.5901699437494745	86.25	8.14900300650331	83.75	11.353688827865593	90.0	7.126096406869612	88.75	8.14900300650331	7.019305725018489	0.35699728468921155	12.609062012622882	1.0879924799964993	12.949495079729434	0.4432281697365738	12.66360247473665	0.610564393154293	10.362725236992826	0.2893546967395431	0.37099807060305523	0.05304125370818354	0.6993196670775663	0.05895287490584828	0.6259891464107047	0.0344702995198487	0.6169974332026653	0.0180962816591553	0.40014495571647046	0.026372777249263273
61	61.0	88.75	5.2291251658379725	86.25	8.14900300650331	87.5	13.258252147247767	92.5	8.14900300650331	86.25	8.14900300650331	7.053026821935958	0.32290566247819374	12.639811738854567	1.0660448980801693	13.041681612255953	0.5938431344600683	12.302710948162943	0.5295298791137056	10.288615331706026	0.25018452128798235	0.3900402182553244	0.05094538705940225	0.6741654495016325	0.06851569078594298	0.6266509749501752	0.03442615277976288	0.6032647897874334	0.015541253784910648	0.4088993012917531	0.03176917173009831
62	62.0	91.25	7.126096406869612	90.0	9.478594305064439	88.75	13.549677117924249	91.25	7.126096406869612	87.5	8.838834764831844	7.119286184622867	0.2829466870079397	12.948641954259102	1.1373780160979694	13.118017128382451	0.6547172802160112	12.402979486020984	0.7095843783922442	10.161357882099317	0.28928148753568084	0.3898731157487951	0.050851647745381194	0.6737288901425524	0.06782032292884162	0.6519709820484043	0.0700320611156845	0.6113911954126149	0.02367322641860746	0.4059435719494303	0.03744271787643835
63	63.0	92.5	5.2291251658379725	92.5	8.14900300650331	90.0	12.960275845829825	92.5	8.14900300650331	85.0	8.38525491562421	7.213969189619542	0.314269707479987	12.440475083994246	0.9368599092848383	13.090923376898619	0.6617966562447166	12.726108844304902	0.8162156439721561	9.948723490563683	0.4194940395401144	0.4086365811669349	0.015457674484621403	0.6448655076945096	0.07509921297266356	0.656621258702393	0.06357932452461067	0.6178301096334774	0.02517021136721026	0.3917463405285238	0.04115442174502846
64	64.0	93.75	6.25	92.5	8.14900300650331	86.25	12.022115038544591	92.5	8.14900300650331	87.5	6.25	7.238636527582392	0.30187715001550897	12.190045546814734	0.9033727040066771	12.976680805013881	0.8168768031295334	12.969551114534784	0.8050830622410381	9.88191552752404	0.3429379501409371	0.4224548159573285	0.022751582835894166	0.6127373604258589	0.08965433887152359	0.6421283649091472	0.07181080148620736	0.6169915170879247	0.025210065336756248	0.38206981858574085	0.0372669356760333
65	65.0	92.5	6.846531968814577	92.5	8.14900300650331	91.25	7.126096406869612	95.0	5.2291251658379725	87.5	6.25	6.9507285030328045	0.49873131555725436	12.29838701713361	0.8382904265207555	12.876191570262279	0.9197938743687777	12.971998787612577	0.8039637103517346	9.769763966297774	0.4297565336731928	0.4114746606660898	0.03363595666918128	0.5996013699478937	0.09513913114909787	0.6295396562355485	0.07571771779823305	0.6028562542859855	0.041840546791757895	0.3784898048103035	0.0369009660815107
66	66.0	95.0	6.846531968814577	87.5	9.882117688026186	88.75	5.2291251658379725	95.0	5.2291251658379725	87.5	6.25	7.100466342382146	0.5669705657959689	12.557100008589016	0.9488103340346546	12.841391010463976	0.8733111843650588	13.040088662126669	0.6709507949275739	9.659016950907812	0.3343915759036482	0.428606924642249	0.0558210630154296	0.6253545175524681	0.11261102562638604	0.6584966556381119	0.0983836301193173	0.5908276761536155	0.0566782177991871	0.36582490608315965	0.013876976715023463
67	67.0	95.0	6.846531968814577	86.25	8.14900300650331	87.5	4.419417382415922	92.5	8.14900300650331	87.5	6.25	7.126731969041527	0.5703032963658404	12.239892406174633	0.664520172009664	12.714402723775255	0.7619545521123964	13.236134454775385	0.929837103658219	9.632129654569718	0.3212945614378416	0.4378132584266309	0.056270049681735455	0.5912865403354199	0.08390746221071767	0.6391320876807879	0.0810809193462067	0.5999884355891052	0.06953173607430146	0.38101209911040046	0.025038820436051677
68	68.0	96.25	5.5901699437494745	83.75	7.126096406869612	88.75	5.2291251658379725	92.5	8.14900300650331	88.75	5.2291251658379725	6.9909791770992324	0.5446971432489887	12.469954741399615	0.6521862513349419	12.629492557787987	0.7598740911240629	13.25366386162149	0.9385786263542044	9.7893236887727	0.3403588578937181	0.4378140232684684	0.05626934150666644	0.6019483741763192	0.08434455233264546	0.650346507628021	0.07664764500841323	0.5904132172157098	0.06670074146050259	0.38307550292857606	0.022687679365668286
69	69.0	96.25	5.5901699437494745	85.0	7.126096406869612	90.0	3.4232659844072884	93.75	7.654655446197432	90.0	5.5901699437494745	6.871198887210165	0.5626494492136539	12.554692697814401	0.5627606671068888	12.975279286007071	0.7640595229363807	13.172982535052785	0.9373149594142798	9.961601212388365	0.6301496351587699	0.428571213887105	0.05588631907118737	0.6413091366721042	0.08161631967252554	0.6645249472662511	0.06686544645791984	0.5892122211656898	0.06621413051281108	0.37844129669179166	0.0266828472677637
70	70.0	95.0	8.14900300650331	87.5	9.882117688026186	88.75	2.7950849718747373	92.5	8.14900300650331	88.75	5.2291251658379725	6.8785494270037475	0.5510906266514933	12.757060498828688	0.5382300445239528	13.321082671499365	0.5542753829789885	13.195080713347522	0.9240710589570087	10.216670390316684	0.5517763348243185	0.42157531916393126	0.06664928969087859	0.6513683549925896	0.06842112709874212	0.6734711026445963	0.055821044210373365	0.5818918687203993	0.07414448654015471	0.3814848017700365	0.02696765745125769
71	71.0	93.75	7.654655446197432	90.0	7.126096406869612	88.75	2.7950849718747373	90.0	7.126096406869612	88.75	5.2291251658379725	6.6923076691679615	0.3793635707629787	12.334634500348537	0.7239832688055895	13.1777471499483	0.5133096139625668	13.526794771570986	0.6578242248596027	10.404701513551236	0.48857198916102396	0.39825729104451285	0.04530168023992041	0.615101665049153	0.06192634551761295	0.6596145466236562	0.026461244501329508	0.5963110874809859	0.06511193692065026	0.38460772666458337	0.027281480303434393
72	72.0	92.5	6.846531968814577	87.5	7.654655446197432	91.25	5.5901699437494745	91.25	5.5901699437494745	88.75	5.2291251658379725	6.599678409418433	0.2463433391763849	12.486763713573097	0.7632288401616485	12.996124153121167	0.7026264673672746	13.228274397554594	0.41420162586125026	10.544075766212455	0.30399782986640994	0.3947575189135936	0.03983917473424054	0.6325102294618373	0.06504408268443504	0.6563233943930324	0.026716774671972015	0.5951752047914963	0.06310622997258875	0.38048167831468466	0.02086059563387029
73	73.0	91.25	7.126096406869612	91.25	8.38525491562421	91.25	5.5901699437494745	87.5	4.419417382415922	91.25	7.126096406869612	6.779946798425934	0.5613108680735672	12.5342284032213	0.8018957588859505	12.846214443302083	0.8952693176680048	13.10648053175594	0.33741114389970506	10.507582533405278	0.36921652893763285	0.39809375722010315	0.04067310197162049	0.6377984522550217	0.06545915800730859	0.6539247545252935	0.02816842738784841	0.5920088139956162	0.06398655962597102	0.37267486424013174	0.03214464838804683
74	74.0	88.75	5.2291251658379725	93.75	8.838834764831844	91.25	5.5901699437494745	88.75	6.846531968814577	88.75	8.14900300650331	6.882534688436614	0.5591319640160514	12.806431729400884	0.8909313307120867	12.69521369382512	0.7764891850281543	13.303098969024356	0.5160317917401682	10.36281237630411	0.27870360921299026	0.3840984187891209	0.04635760461380719	0.6402288225942471	0.06918174845780665	0.6460523907704887	0.03340807941870702	0.6014052207019381	0.07014022654924193	0.3803633844588661	0.03056615204058676
75	75.0	91.25	3.4232659844072884	92.5	8.14900300650331	92.5	5.2291251658379725	87.5	7.654655446197432	87.5	8.838834764831844	6.982355013107051	0.436234725373183	12.823465168260142	0.8989264365533118	12.535087256397237	0.5760178861137992	13.441594107673515	0.43080747968995964	10.14952626336009	0.434165315378342	0.39575664923874143	0.0362671779761624	0.6476271797132183	0.0646672461173713	0.6483038134309893	0.032488088331399545	0.6282282910496981	0.04634837647261044	0.3711709772303332	0.03383759797847847
76	76.0	88.75	5.2291251658379725	95.0	8.14900300650331	91.25	7.126096406869612	88.75	8.14900300650331	85.0	12.183492931011205	7.121333626605252	0.41942484630821814	13.414800007417805	0.5065674045784073	12.448254863070442	0.5154835352677544	13.474953472712281	0.45960598478572207	10.031873686841921	0.3364320262540171	0.3997884523239141	0.036945165279290246	0.676112076352497	0.03771268895479296	0.6311726762384928	0.015448053445174517	0.6252670801568406	0.049730525499851165	0.3687780439294096	0.03229273519989135
77	77.0	88.75	5.2291251658379725	97.5	3.4232659844072884	91.25	7.126096406869612	90.0	8.38525491562421	83.75	11.353688827865593	7.145680839935774	0.3971520931706679	13.274514659596964	0.721079220303445	12.26240727766766	0.7669367919391294	13.528370780646577	0.399456348989	10.010455876994515	0.309207515678199	0.4049632734122814	0.04506527166459717	0.6805504325947577	0.039040917702868265	0.6203646847099038	0.019120980877484418	0.6076187863492487	0.038245323131634916	0.35599469780312515	0.028140433282511805
78	78.0	91.25	7.126096406869612	96.25	3.4232659844072884	90.0	7.126096406869612	93.75	7.654655446197432	80.0	6.846531968814577	6.992766995302733	0.24667026404019568	13.358017698035528	0.7256473860208363	12.182055743248082	0.853475161300047	13.467482034242249	0.5005480975753746	10.136377702762973	0.3961206235254277	0.40049698565270553	0.04519882681657643	0.7119185577735172	0.06513129968609271	0.6086339902898158	0.02449062885751107	0.6041346308920824	0.04286773881520995	0.3642194454278971	0.022845408667525567
79	79.0	92.5	6.846531968814577	96.25	3.4232659844072884	88.75	8.14900300650331	91.25	7.126096406869612	81.25	7.654655446197432	6.912035347312927	0.2760309213203311	13.289754746501028	0.716443001822048	11.7921404511421	0.8774983451934736	13.296593021632457	0.4077967841279069	10.235196365060437	0.479768423061933	0.41270422772110676	0.0316516020984036	0.6879412643462981	0.07859879715618787	0.5878443703253788	0.049863831477553716	0.5931838908532621	0.03218024912533332	0.3589861712390922	0.017715288410782286
80	80.0	92.5	6.846531968814577	95.0	5.2291251658379725	88.75	8.14900300650331	92.5	5.2291251658379725	85.0	11.353688827865593	6.901643802286024	0.28714867207215766	13.065443247820397	0.904876756774381	11.454800966596736	0.6413302543165862	13.0756811622963	0.5531408259239199	10.352584739509345	0.296233796007271	0.42387215633412395	0.03169540899148069	0.6820852556880607	0.08485929579106827	0.5840207051949087	0.04518272028950268	0.6024423467886093	0.050600218635142594	0.35856446822335236	0.01819127829463682
81	81.0	95.0	2.7950849718747373	95.0	5.2291251658379725	87.5	9.882117688026186	93.75	6.25	88.75	6.846531968814577	6.711187026675574	0.21583301353329673	12.678302392505612	0.6681699790345936	11.459962056178316	0.6526426413055842	12.816564850690932	0.3750061858059206	10.372393712997347	0.2736082841748448	0.42788699560165416	0.03120619360649665	0.6717529813632974	0.08613123004730809	0.5742727791751309	0.04168544096667576	0.5970836189978735	0.055367618726342216	0.35070310165150725	0.014057990112023893
82	82.0	92.5	6.846531968814577	96.25	5.5901699437494745	87.5	9.882117688026186	91.25	8.38525491562421	87.5	7.654655446197432	6.610050773250714	0.22606627229055334	12.771795738148429	0.6232380815692428	11.631062534941657	0.6780062241421452	12.751233479143725	0.3024242891196505	10.511757017803763	0.38120696246108504	0.4135786974933393	0.024616097021465957	0.6866553231451729	0.09762044638265883	0.5627483744820366	0.04280122909373883	0.6015200594408394	0.056065604429189106	0.3556067099957823	0.012866967077229759
83	83.0	91.25	5.5901699437494745	97.5	5.5901699437494745	88.75	10.269797953221865	87.5	7.654655446197432	86.25	9.270248108869579	6.620887327560912	0.24625593234124674	12.457663278549166	0.5151952229329059	11.639618769738338	0.67340542015221	12.688128054257056	0.3344866918824051	10.445037147276057	0.39458974477547154	0.416040492753661	0.022228876636276745	0.6690314677120502	0.07535587249431683	0.5458972568775547	0.05141459369174718	0.6222250369946963	0.05322931711207718	0.3488086296467404	0.013922379964821645
84	84.0	90.0	5.5901699437494745	97.5	5.5901699437494745	91.25	9.478594305064439	90.0	9.478594305064439	83.75	10.458250331675945	6.59341261448543	0.24643765891906866	12.067861352085563	0.5210814331678868	11.999216082332497	0.7054993615338453	12.605322785243732	0.22390462887294188	10.464740924040296	0.4143065424946378	0.41423379586660775	0.023860537807037122	0.6943919888881316	0.07074925852306915	0.5561459449819381	0.04741327736814249	0.6217374182169048	0.05348771285318429	0.35150886311290674	0.018322186606526566
85	85.0	90.0	5.5901699437494745	98.75	2.7950849718747373	92.5	10.269797953221865	92.5	10.269797953221865	78.75	5.5901699437494745	6.658173820593026	0.29869596556108796	12.219100251697743	0.6224668285345717	12.261690219747925	0.5668635527189293	12.651836248676549	0.1867131951510936	10.546084919216199	0.3619093579587927	0.42294010298009094	0.04057623621370707	0.703051923281124	0.057854271205677724	0.5533113869651286	0.04260307970457769	0.6010321611564805	0.0404316545136535	0.3539715410538996	0.017448879702680893
86	86.0	91.25	7.126096406869612	97.5	3.4232659844072884	95.0	5.2291251658379725	90.0	9.478594305064439	73.75	6.846531968814577	6.68614027683098	0.2747208503319991	12.292718129194773	0.6537427826748485	12.130135485844084	0.5431703083989778	12.838485682385425	0.4039734295963641	10.808458935472096	0.4652586127030803	0.41398277251218385	0.04272781544738764	0.7182879355275096	0.04698719394803735	0.574102586415114	0.0685605071902066	0.6068512610114887	0.032281242875660025	0.38370485117504066	0.06178419825567872
87	87.0	92.5	5.2291251658379725	95.0	5.2291251658379725	93.75	4.419417382415922	92.5	8.14900300650331	73.75	6.846531968814577	6.7054747786944615	0.25104020915396724	12.310330254536145	0.6688249746659564	12.318873369475094	0.660570779703683	12.869019278016859	0.4173747408122288	10.981895519276602	0.6683983866066826	0.42029605592799396	0.04158404339859951	0.7068970543782052	0.03598479088067518	0.6049988895961038	0.08101484299877192	0.6022139275065671	0.03205062038983388	0.3877183846240257	0.060729349695556864
88	88.0	92.5	5.2291251658379725	91.25	7.126096406869612	92.5	5.2291251658379725	95.0	5.2291251658379725	76.25	9.270248108869579	6.697437857258764	0.2398663303594322	12.805160328643614	1.1271265559821992	12.520073365816616	0.39937071544905745	13.077825002962186	0.40536364041648937	11.236063100997644	0.5516256952434396	0.4140581509894413	0.04686933646802859	0.7253799318542681	0.060527597509676165	0.6365352990702008	0.05196777564720345	0.5941681259503466	0.015359790522306332	0.4005585385492201	0.05266439248429145
89	89.0	93.75	4.419417382415922	91.25	7.126096406869612	92.5	5.2291251658379725	93.75	4.419417382415922	78.75	10.458250331675945	6.764432382080317	0.2305054949423187	13.193279024989186	0.7386985929724373	12.407175360965528	0.39160317244619086	13.005213249044171	0.502365895075329	11.266855730976555	0.52688936381756	0.4260017205276151	0.0480644357969715	0.7208235753520645	0.060527157612928505	0.6493034691991775	0.03333689173124356	0.6032380876614918	0.027154159103941203	0.4101946088865997	0.0518899611117109
90	90.0	95.0	5.2291251658379725	88.75	8.14900300650331	90.0	3.4232659844072884	91.25	3.4232659844072884	81.25	10.825317547305483	6.683231306630364	0.21367908152695334	13.222787516442613	0.7232553101225443	12.356404935664504	0.3901251026762393	13.267050210607184	0.582042990405048	11.52113999453537	0.34495648120619543	0.40452241867431865	0.03448252668647833	0.720263202196511	0.0614251488498207	0.6535395562858974	0.027776700675179358	0.6257786521210812	0.04641975667894381	0.42832863075071587	0.04220387188466363
91	91.0	93.75	4.419417382415922	88.75	8.14900300650331	91.25	3.4232659844072884	91.25	3.4232659844072884	86.25	2.7950849718747373	6.7352793037626295	0.2031612689668364	13.477127051409829	0.697622413999012	12.553212450331952	0.3800336090785252	13.259535043978275	0.5787293225496444	11.490326032196634	0.3580223671693743	0.41877635290857995	0.04022971838206255	0.7401864666986756	0.07541404487574016	0.6430028734563541	0.02935075566471486	0.6312682358188362	0.04057528888749277	0.4048099571846778	0.02992486773068249
92	92.0	93.75	4.419417382415922	90.0	8.38525491562421	88.75	5.2291251658379725	91.25	3.4232659844072884	88.75	2.7950849718747373	6.729088111259495	0.21287493928472268	13.665592967619801	0.5870012617268758	12.665875283738936	0.5766829577427933	13.227532475417501	0.5957094556786227	11.435017677717585	0.30393219331603405	0.4146354262433366	0.04026128886733255	0.7509095180233974	0.07495620000035626	0.6283034021653313	0.013466581375034316	0.6432646684517681	0.03542286274600319	0.41712996784462436	0.031281423427321174
93	93.0	92.5	5.2291251658379725	92.5	6.846531968814577	90.0	5.5901699437494745	88.75	5.2291251658379725	90.0	3.4232659844072884	6.761859672919615	0.26295010796452495	13.579330139345194	0.4587163572887443	12.858429093927626	0.6136049470916285	13.300828613486265	0.6537226937561144	11.2254978561074	0.5169659243782263	0.4178582083592978	0.03641706073653191	0.7478429108808828	0.07200537299273402	0.6159145221953396	0.016055081887977114	0.6314341080296821	0.0521446428354819	0.41463894040506916	0.03361913282935822
94	94.0	93.75	6.25	90.0	5.5901699437494745	90.0	5.5901699437494745	88.75	5.2291251658379725	91.25	3.4232659844072884	6.709790304817226	0.26142741336974695	13.698132617971215	0.41837459408085365	13.051259549794286	0.4965211839489336	13.302016963301876	0.6516208294984949	11.186555206676918	0.5464008079645165	0.3962407035502058	0.04154969677487461	0.7465144544686044	0.07289431956491506	0.6204790666426951	0.02159150268971583	0.6375280292541413	0.055573715010940675	0.41929784136625337	0.037044948498950375
95	95.0	92.5	5.2291251658379725	90.0	5.5901699437494745	90.0	5.5901699437494745	90.0	5.5901699437494745	92.5	2.7950849718747373	6.85554112711295	0.3451421677211378	13.759762852299488	0.28762572887361004	13.095604731864142	0.41119852691761677	13.343339109131652	0.7051731057467125	11.042132503760298	0.43417187217922804	0.3988540252669606	0.04087023676420049	0.739953963485035	0.08520454306002659	0.6393719947191188	0.05193332125852855	0.6441918746241512	0.06545851118704599	0.41538756321719134	0.034676784842980764
96	96.0	92.5	5.2291251658379725	90.0	5.5901699437494745	90.0	5.5901699437494745	88.75	6.846531968814577	91.25	5.5901699437494745	6.953052728114608	0.3930787772201985	13.774836729750055	0.30037388929504083	13.352795652955233	0.6276966237918798	13.61894247593207	0.9746880624702237	11.02924281094132	0.4251133048133622	0.3766908584954812	0.027845042960064872	0.7119637049342522	0.07538716064346933	0.6516290620540277	0.05300151144828629	0.6599389238666845	0.0631635919282571	0.4233533641585095	0.025929776678202236
97	97.0	90.0	9.478594305064439	88.75	5.2291251658379725	92.5	2.7950849718747373	88.75	6.846531968814577	88.75	6.846531968814577	7.0875810701400495	0.27874693306565645	14.088518399941204	0.7453899231787448	13.358244680628157	0.6300498666603863	13.822100479183206	0.8935790081874314	11.103485123791295	0.5577872294367939	0.376102924587253	0.027089412212967696	0.7391583610427243	0.11537856628346978	0.6623217689358315	0.04966025166204855	0.6748291917097792	0.06989025331905709	0.4346749885892033	0.043712877894201405
98	98.0	90.625	10.825317547305483	87.5	5.103103630798288	92.1875	3.125	90.625	6.25	87.5	7.216878364870322	7.079919248391173	0.3212607147493591	14.103434026811353	0.8598401075795178	13.364098027586554	0.727361923781821	13.81687893882933	1.0317280788107546	11.261208412098775	0.49899020023797575	0.37319912888014134	0.03036831916105738	0.7243792251057208	0.12764586042331813	0.680734838596635	0.03206108593440562	0.7039703789956491	0.0291799823360973	0.44702011930578794	0.03913744041614621
99	99.0	87.5	10.825317547305483	87.5	6.25	91.66666666666667	3.608439182435161	89.58333333333333	7.216878364870322	85.41666666666667	7.216878364870322	7.235963851701825	0.09334431384733453	14.199044019375838	1.0267131497328983	13.429697476403527	0.8762210486748448	14.295546560904043	0.4711242812399238	11.419220978075712	0.4729471470054638	0.3823984895854288	0.029590248202504887	0.7308145484029724	0.15553687089938814	0.6916887673264754	0.028669470159552075	0.713973411925578	0.026016207389221217	0.44622678371565233	0.04789397222343995
