# Supplementary material for: Co-contraction embodies uncertainty: An optimal feedforward strategy for robust motor control
Source: PLoS Comput Biol. 2024 Nov 20;20(11):e1012598. doi: 10.1371/journal.pcbi.1012598 (PMC11616891; doi:10.1371/journal.pcbi.1012598)
Supplement: S1 Data — (ZIP) [file pcbi.1012598.s001.zip › SIFile/Project.toml]

[deps]
CSV = "336ed68f-0bac-5ca0-87d4-7b16caf5d00b"
CairoMakie = "13f3f980-e62b-5c42-98c6-ff1f3baf88f0"
ChebyshevApprox = "17a596ad-87cd-578c-9b6d-01108c31dc04"
ColorSchemes = "35d6a980-a343-548e-a6ea-1d62b119f2f4"
DataFrames = "a93c6f00-e57d-5684-b7b6-d8193f3e46c0"
Distributions = "31c24e10-a181-5473-b8eb-7969acd0382f"
Interpolations = "a98d9a8b-a2ab-59e6-89dd-64a1c18fca59"
Ipopt = "b6b21f68-93f8-5de0-b562-5493be1d77c9"
JLD2 = "033835bb-8acc-5ee8-8aae-3f567f8a3819"
JuMP = "4076af6c-e467-56ae-b986-b466b2749572"
LaTeXStrings = "b964fa9f-0449-5b57-a5c2-d3ea65f4040f"
Latexify = "23fbe1c1-3f47-55db-b15f-69d7ec21a316"
LinearAlgebra = "37e2e46d-f89d-539d-b4ee-838fcccc9c8e"
LsqFit = "2fda8390-95c7-5789-9bda-21331edee243"
SpecialFunctions = "276daf66-3868-5448-9aa4-cd146d93841b"
Statistics = "10745b16-79ce-11e8-11f9-7d13ad32a3b2"
Symbolics = "0c5d862f-8b57-4792-8d23-62f2024744c7"
