# Supplementary material for: Co-contraction embodies uncertainty: An optimal feedforward strategy for robust motor control
Source: PLoS Comput Biol. 2024 Nov 20;20(11):e1012598. doi: 10.1371/journal.pcbi.1012598 (PMC11616891; doi:10.1371/journal.pcbi.1012598)
Supplement: S1 Data — (ZIP) [file pcbi.1012598.s001.zip › SIFile/plot_exp_adaptation.jl]

"""
Experimental adaptation data in Figure 5
""" 

using CairoMakie
using CSV, DataFrames
using Statistics

df = CSV.read("exp_data_adaptation.csv", DataFrame)

df.mvt .+= 1

#----------- Create figure
with_theme(theme_latexfonts()) do

    path = pwd()

    size_cm = (19, 6) # in centimeters
    size_pt = 28.3465 .* size_cm
    fig = Figure(figure_padding = 5, size = size_pt, fontsize = 10)
    dpi = 300
    px_per_unit = size_cm[1] * dpi / size_pt[1]

    # Success rate
    ax11 = Axis(fig[1, 1]; ylabel="Success rate [%]", xlabel="Trials", title="Success rate", xticks = 0:10:100, xticklabelsize=8, yticklabelsize=8 )
    ylims!(ax11, (20, 100))

    lines!(ax11, df.mvt, df.success_0, linewidth=2, color=:purple, alpha=0.8, label="0%")
    band!(ax11, df.mvt, df.success_0 + df.success_0_std, df.success_0 - df.success_0_std; color=(:purple, 0.1))

    lines!(ax11, df.mvt, df.success_25, linewidth=2, color=:blue, alpha=0.8, label="25%")
    band!(ax11, df.mvt, df.success_25 + df.success_25_std, df.success_25 - df.success_25_std; color=(:blue,0.1))

    lines!(ax11, df.mvt, df.success_50, linewidth=2, color=:green, alpha=0.8, label="50%")
    band!(ax11, df.mvt, df.success_50 + df.success_50_std, df.success_50 - df.success_50_std; color=(:green,0.1))

    lines!(ax11, df.mvt, df.success_75, linewidth=2, color=:orange, alpha=0.8, label="75%")
    band!(ax11, df.mvt, df.success_75 + df.success_75_std, df.success_75 - df.success_75_std; color=(:orange, 0.1))

    lines!(ax11, df.mvt, df.success_100, linewidth=2, color=:red, alpha=0.8, label="100%")
    band!(ax11, df.mvt, df.success_100 + df.success_100_std, df.success_100 - df.success_100_std; color=(:red, 0.1))
 
    axislegend(ax11, position=:rb, framecolor=:white, padding=0.0, labelsize = 8, patchsize = (20, 5))

    # CI
    ax12 = Axis(fig[1, 2]; ylabel="CI [%max]", xlabel="Trials", title = "EMG co-contraction", xticks = 0:10:100, xticklabelsize=8, yticklabelsize=8 )
    ylims!(ax12, (5, 20))

    lines!(ax12, df.mvt, df.coact_0, linewidth=2, color=:purple, alpha=0.8, label="0%")
    band!(ax12, df.mvt, df.coact_0 + df.coact_0_std, df.coact_0 - df.coact_0_std; color=(:purple, 0.1))

    lines!(ax12, df.mvt, df.coact_25, linewidth=2, color=:blue, alpha=0.8, label="25%")
    band!(ax12, df.mvt, df.coact_25 + df.coact_25_std, df.coact_25 - df.coact_25_std; color=(:blue,0.1))

    lines!(ax12, df.mvt, df.coact_50, linewidth=2, color=:green, alpha=0.8, label="50%")
    band!(ax12, df.mvt, df.coact_50 + df.coact_50_std, df.coact_50 - df.coact_50_std; color=(:green,0.1))

    lines!(ax12, df.mvt, df.coact_75, linewidth=2, color=:orange, alpha=0.8, label="75%")
    band!(ax12, df.mvt, df.coact_75 + df.coact_75_std, df.coact_75 - df.coact_75_std; color=(:orange, 0.1))

    lines!(ax12, df.mvt, df.coact_100, linewidth=2, color=:red, alpha=0.8, label="100%")
    band!(ax12, df.mvt, df.coact_100 + df.coact_100_std, df.coact_100 - df.coact_100_std; color=(:red, 0.1))
    

    # nCI
    ax13 = Axis(fig[1, 3]; ylabel="nCI [%max.s²/rad]", xlabel="Trials", title = "norm. EMG co-contraction", xticks = 0:10:100, xticklabelsize=8, yticklabelsize=8 )
    ylims!(ax13, (0.2, 1.0))

    lines!(ax13, df.mvt, df.coact_norm_0, linewidth=2, color=:purple, alpha=0.8, label="α=0%")
    band!(ax13, df.mvt, df.coact_norm_0 + df.coact_norm_0_std, df.coact_norm_0 - df.coact_norm_0_std; color=(:purple, 0.1))

    lines!(ax13, df.mvt, df.coact_norm_25, linewidth=2, color=:blue, alpha=0.8, label="α=25%")
    band!(ax13, df.mvt, df.coact_norm_25 + df.coact_norm_25_std, df.coact_norm_25 - df.coact_norm_25_std; color=(:blue,0.1))

    lines!(ax13, df.mvt, df.coact_norm_50, linewidth=2, color=:green, alpha=0.8, label="α=50%")
    band!(ax13, df.mvt, df.coact_norm_50 + df.coact_norm_50_std, df.coact_norm_50 - df.coact_norm_50_std; color=(:green,0.1))

    lines!(ax13, df.mvt, df.coact_norm_75, linewidth=2, color=:orange, alpha=0.8, label="α=75%")
    band!(ax13, df.mvt, df.coact_norm_75 + df.coact_norm_75_std, df.coact_norm_75 - df.coact_norm_75_std; color=(:orange, 0.1))

    lines!(ax13, df.mvt, df.coact_norm_100, linewidth=2, color=:red, alpha=0.8, label="α=100%")
    band!(ax13, df.mvt, df.coact_norm_100 + df.coact_norm_100_std, df.coact_norm_100 - df.coact_norm_100_std; color=(:red, 0.1))


    labels = ["A", "B", "C"] 
    for ij in CartesianIndices(labels)
        i = ij[1]
        Label(fig[1, i], labels[i]; 
        tellwidth=false, tellheight=false,
        valign = :top, halign = :left, padding = (-40, 0, 0, -20), fontsize = 14,
        font = :bold
        )
    end

    display(fig)

    resize_to_layout!(fig)
    
    save(path * "/figures/result_exp_data_adaptation.png", fig, px_per_unit = px_per_unit)
    save(path * "/figures/result_exp_data_adaptation.pdf", fig)

end
