# Supplementary material for: Co-contraction embodies uncertainty: An optimal feedforward strategy for robust motor control
Source: PLoS Comput Biol. 2024 Nov 20;20(11):e1012598. doi: 10.1371/journal.pcbi.1012598 (PMC11616891; doi:10.1371/journal.pcbi.1012598)
Supplement: S1 Data — (ZIP) [file pcbi.1012598.s001.zip › SIFile/solve_usooc.jl]

function solve_usooc(p; problem=nothing, save_iniguess=false)
"""
Core function to solve the USOOC problem
"""

    # Extract the problem's parameters
    (; α, αprev, T, N, nx, nu, nξ, nc, nd, nz, μ, Σ,
        umin, umax, zmin, zmax, zini, xend, xᵣ, Pini, ϵmin,
        Δt, ts, Tmin, Tmax) = p

    @info "Perform symbolic calculations..."
    Symbolics.@variables t
    x = Symbolics.variables(:x, 1:nx) # state xₜ
    c = Symbolics.variables(:c, 1:nc) # covariance state (Cholesky factor)
    d = Symbolics.variables(:d, 1:nd) # cross-covariance 
    u = Symbolics.variables(:u, 1:nu) # open-loop control
    ξ = Symbolics.variables(:ξ, 1:nξ) # random variable
    xr = Symbolics.variables(:xr, 1:nx) # reference trajectory (if any is used)

    D = reshape(d, nx, nξ) # unvec to a rectangular matrix
    L = unvech(c) # unvech to the Cholesky factor: P=L*L'

    # Dynamics
    f, G = dynamics(x, u, t, ξ, p; xᵣ=xr)

    # Costs
    ℓ, ϕ = costs(x, c, u, t, ξ, p; xᵣ=xr)

    # Mean propagation
    dx = f

    # Covariance propagation
    A = Symbolics.jacobian(f, x)
    C = Symbolics.jacobian(f, ξ)

    # Handle special cases
    if iszero(Pini) && iszero(G) && iszero(Σ)  
        flag = 0 # no uncertainty at all (fully deterministic case)
        P = zeros(typeof(t), nx, nx) # covariance P is zero   
        D = zeros(typeof(t), nx, nξ) # cross-covariance D is zero  
        dc = zeros(typeof(t), nc)
        dd = zeros(typeof(t), nd)
    elseif iszero(Pini) && iszero(G) && !iszero(Σ)
        flag = 1 # solely external uncertainty
        dc = zeros(typeof(t), nc) # dummy equation - P is redefined later as D*inv(Σ)*D'
        Ddot = A * D + C * Σ
        dd = vec(Ddot) # vectorization for cross-covariance propagation
    else 
        flag = 2 # all types of uncertainties (initial state, internal and external)
        P = L * L' # standard Cholesky factorization 
        dP = A * P + P * A' + C * D' + D * C' + G * G'
        invL = inv(L)
        H = invL * dP * invL'  
        dc = vech(L * lowerdiag(H)) # half-vectorization for covariance propagation
        Ddot = A * D + C * Σ
        dd = vec(Ddot) # vectorization for cross-covariance propagation
    end

    z = vcat(x, c, d) # augmented state
    dz = vcat(dx, dc, dd) # derivative of augmented state

    zdot = Symbolics.build_function(dz, z, u, t, ξ, xr;
        expression=Val{false}, target=Symbolics.JuliaTarget(), parallel=Symbolics.MultithreadedForm(),
        checkbounds=false, linenumbers=false, nanmath=false)[1]

    cost = Symbolics.build_function(ℓ, z, u, t, ξ, xr;
        expression=Val{false}, target=Symbolics.JuliaTarget(), parallel=Symbolics.MultithreadedForm(),
        checkbounds=false, linenumbers=false, nanmath=false)

    costf = Symbolics.build_function(ϕ, z, t, ξ, xr;
        expression=Val{false}, target=Symbolics.JuliaTarget(), parallel=Symbolics.MultithreadedForm(),
        checkbounds=false, linenumbers=false, nanmath=false)

    @info "Build JuMP model... (flag=$flag)"

    model = Model(Ipopt.Optimizer)
    #set_attribute(model, "hsllib", HSL_jll.libhsl_path)
    #set_attribute(model, "linear_solver", "ma97")
    set_attribute(model, "max_cpu_time", 120.0)
    #set_attribute(model, "hessian_approximation", "limited-memory") 
    #set_silent(model) # to print or not Ipopt informations

    # positive definiteness of covariance
    idia = idiag(nx)
    zmin[nx.+idia] .= ϵmin

    @variables(model, begin
        zmin[i] ≤ z[i=1:nz, j=1:N] ≤ zmax[i] # augmented state [x,c,d]
        umin[i] ≤ u[i=1:nu, j=1:N] ≤ umax[i] # control
    end)

    dt = Δt # fixed dt in fixed time

    # Create x, c, d, t JuMP variables
    @expressions(model, begin
        x[i=1:nx, j=1:N], z[i, j] # mean state of xₜ
        c[i=1:nc, j=1:N], z[i+nx, j] # covariance state of xₜ (Cholesky factor)
        d[i=1:nd, j=1:N], z[i+nx+nc, j] # cross-covariance of xₜ and ξ
        t[j=1:N], (j - 1) * dt # time vector
    end)

    # Reference trajectory 
    xr = reduce(hcat, [xᵣ(ts[j], T) for j = 1:N])

    # Expression for the augmented dynamics
    @expression(model, ż[j=1:N], zdot(z[:, j], u[:, j], t[j], μ, xr[:, j]))

    # Trapezoidal integration constraint for the augmented dynamics
    @constraint(model, ż_const[j=1:N-1], z[:, j+1] - z[:, j] - dt * 0.5 * (ż[j] + ż[j+1]) .== 0)
    
    # Initial and final states
    fix.(z[:, 1], zini; force=true)
    fix.(x[1:length(xend), end], xend; force=true)

    # Paths and names for saving/loading initial guesses
    path = @__DIR__
    aname = string(round(α, digits=2))
    anameprev = string(round(αprev, digits=2))
    fname = path * "/iniguess/iniguess_$(problem)_alpha=" * aname * ".jdl2"
    fnameprev = path * "/iniguess/iniguess_$(problem)_alpha=" * anameprev * ".jdl2"

    # Load a previous solution if any
    if isfile(fname) || isfile(fnameprev)
        @info "Load previous solution as initial guess..."
        if isfile(fname)
            @load fname zopt uopt tsopt
        elseif isfile(fnameprev)
            @load fnameprev zopt uopt tsopt
        end

        zguess = interp(tsopt, zopt, ts)
        uguess = interp(tsopt, uopt, ts)
        
        set_attribute(model, "warm_start_init_point", "yes")
        set_attribute(model, "warm_start_bound_push", 1e-8)
        set_attribute(model, "warm_start_bound_frac", 1e-8)
        set_attribute(model, "warm_start_slack_bound_frac", 1e-8)
        set_attribute(model, "warm_start_slack_bound_push", 1e-8)
        set_attribute(model, "warm_start_mult_bound_push", 1e-8)
        set_attribute(model, "mu_strategy", "adaptive")
    else
        @info "Generate random initial guess..."
        zguess = repeat(zini, 1, N)
        uguess = repeat(rand() * (p.umax / 2), 1, N)
    end

    # Initial guess for the NLP
    set_start_value.(z, zguess)
    set_start_value.(u, uguess)

    # Objectives (cost functions)
    if flag != 1
        @expression(model, P[j=1:N], unvech(1.0c[:, j]) * unvech(1.0c[:, j])') # covariance P
    else # simplified case, c is useless in the optimization problem
        @expression(model, D[j=1:N], reshape(d[:, j], nx, nξ))
        @expression(model, P[j=1:N], D[j] * inv(Σ) * D[j]')
    end

    @objective(model, Min, costf(z[:, end], t[end], μ, xr[:, end])
                           + sum(0.5dt * (cost(z[:, j], u[:, j], t[j], μ, xr[:, j])
                                        + cost(z[:, j+1], u[:, j+1], t[j+1], μ, xr[:, j+1])) for j = 1:N-1))

    # Optimize!
    @info "Optimizing with IPOPT..."
    optimize!(model)

    # Extraction of the optimal solution
    costopt = objective_value(model)
    zopt = Array(value.(z))
    uopt = Array(value.(u))
    tsopt = Array(value.(t))

    # Replace the reference trajectory in p by its numerical form
    p.xᵣ = xr

    # Update the Cholesky factors of the covariance of x if flag == 1
    if flag == 1
        for j = 1:N
            try
                zopt[nx+1:nx+nc, j] .= vech(cholesky(value.(P[j])).L)
            catch
                zopt[nx+1:nx+nc, j] .= zeros(nc)
            end
        end
    end

    if save_iniguess #&& is_solved_and_feasible(model)
        @save fname zopt uopt tsopt
    end

    @info "Returning solution..."

    return zopt, uopt, costopt, tsopt

end
