# Supplementary material for: Co-contraction embodies uncertainty: An optimal feedforward strategy for robust motor control
Source: PLoS Comput Biol. 2024 Nov 20;20(11):e1012598. doi: 10.1371/journal.pcbi.1012598 (PMC11616891; doi:10.1371/journal.pcbi.1012598)
Supplement: S1 Data — (ZIP) [file pcbi.1012598.s001.zip › SIFile/plot_exp_data.jl]

"""
Experimental data in Figure 6
""" 

using CairoMakie
using CSV, DataFrames
using Statistics

df = CSV.read("exp_data.csv", DataFrame)

listCond = [0, 25, 50, 75, 100]
listα = [0.0, 0.25, 0.5,  0.75, 1.0]

nsubj = 16

meanstiffnessA = zeros(5)
stdstiffnessA = zeros(5)
meanstiffnessB = zeros(5)
stdstiffnessB = zeros(5)

for i ∈ eachindex(listCond)
    df_cond = df[df.condition .== listCond[i] , :]
    meanstiffnessA[i] = mean(df_cond.coact)
    meanstiffnessB[i] = mean(df_cond.coact_norm)
    stdstiffnessA[i] = std(df_cond.coact)/sqrt(nsubj)
    stdstiffnessB[i] = std(df_cond.coact_norm)/sqrt(nsubj)
end

#----------- Create figure
with_theme(theme_latexfonts()) do

    path = pwd()

    size_cm = (14, 6) # in centimeters
    size_pt = 28.3465 .* size_cm
    fig = Figure(figure_padding = 5, size = size_pt, fontsize = 10)
    dpi = 300
    px_per_unit = size_cm[1] * dpi / size_pt[1]

    ax11 = Axis(fig[1, 1]; ylabel="CI [%max]", xlabel=L"Probability $\alpha$", title = "EMG co-contraction", xticks = 0:0.25:1, xticklabelsize=8, yticklabelsize=8 )
    barplot!(ax11, listα, meanstiffnessA, color=:grey)  
    errorbars!(ax11, listα, meanstiffnessA, stdstiffnessA, color = :grey) 
    scatterlines!(ax11, listα, meanstiffnessA, color=:black, markersize=8, linewidth=2 )
    ylims!(ax11, (5, 15))

    ax12 = Axis(fig[1, 2]; ylabel="nCI [%max.s²/rad]", xlabel=L"Probability $\alpha$", title = "norm. EMG co-contraction", xticks = 0:0.25:1, xticklabelsize=8, yticklabelsize=8 )
    barplot!(ax12, listα, meanstiffnessB, color=:grey)  
    errorbars!(ax12, listα, meanstiffnessB, stdstiffnessB, color = :grey) 
    scatterlines!(ax12, listα, meanstiffnessB, color=:black, markersize=8, linewidth=2 )
    ylims!(ax12, (0.2, 0.8))

    labels = ["A", "B"] 
    for ij in CartesianIndices(labels)
        i = ij[1]
        Label(fig[1, i], labels[i]; 
        tellwidth=false, tellheight=false,
        valign = :top, halign = :left, padding = (-35, 0, 0, -20), fontsize = 14,
        font = :bold
        )
    end

    display(fig)

    resize_to_layout!(fig)
    
    save(path * "/figures/result_exp_data.png", fig, px_per_unit = px_per_unit)
    save(path * "/figures/result_exp_data.pdf", fig)

    
end
