# Supplementary material for: Co-contraction embodies uncertainty: An optimal feedforward strategy for robust motor control
Source: PLoS Comput Biol. 2024 Nov 20;20(11):e1012598. doi: 10.1371/journal.pcbi.1012598 (PMC11616891; doi:10.1371/journal.pcbi.1012598)
Supplement: S1 Data — (ZIP) [file pcbi.1012598.s001.zip › SIFile/toy_example/fig_toy_example.jl]

#----------- Create figure
with_theme(theme_latexfonts()) do

    size_cm = (19, 6) # in centimeters
    size_pt = 28.3465 .* size_cm
    fig = Figure(figure_padding = 5, size = size_pt, fontsize = 10)
    dpi = 300
    px_per_unit = size_cm[1] * dpi / size_pt[1]

    ax11 = Axis(fig[1, 1]; ylabel=L"$k$  [a.u.]", xlabel="Probability α", title = "Stiffness", xticks = 0:0.25:1, xticklabelsize=8, yticklabelsize=8)
    ax12 = Axis(fig[1, 2]; ylabel=L"$f$  [a.u.]", xlabel="Probability α", title = "Net force", xticks = 0:0.25:1, xticklabelsize=8, yticklabelsize=8)
    ax13 = Axis(fig[1, 3]; ylabel=L"$k$  [a.u.]", xlabel="Uncertainty α(1-α)", title = "Stiffness", xticks = 0:0.05:0.25, xticklabelsize=8, yticklabelsize=8)

    stiffness = zeros(length(listp))
    netforce = zeros(length(listp))

    for (i, p) ∈ enumerate(listp)

        (; α, nx, nc, nd, nu, nw, nξ, μ, Σ, zini) = p
    
        zopt, uopt, costopt, tsopt = p.sol

        xopt = zopt[1:nx, :]
        copt = zopt[nx+1:nx+nc, :]
        dopt = zopt[nx+nc+1:end, :]
        t = tsopt

        # plot theoretical mean and std
        m = xopt
        c = copt[idiag(nx), :]

        netforce[i] = mean(uopt[1, :])
        stiffness[i] = mean(uopt[2, :])

    end

    # First plot
    scatterlines!(ax11, listα, stiffness[length(listα)+1:2length(listα)], color=(:grey, 1), markersize=6, linewidth=2)
    scatterlines!(ax12, listα, netforce[length(listα)+1:2length(listα)], color=(:grey, 1), markersize=6, linewidth=2)
    scatterlines!(ax13, listα.*(1 .- listα), stiffness[length(listα)+1:2length(listα)], color=(:grey, 1), markersize=6, linewidth=2)
    
    
    # Second plot
    scatterlines!(ax11, listα, stiffness[1:length(listα)], color=:black, markersize=6, linewidth=2)
    scatterlines!(ax12, listα, netforce[1:length(listα)], color=:black, markersize=6, linewidth=2)
    scatterlines!(ax13, listα.*(1 .- listα), stiffness[1:length(listα)], color=:black, markersize=6, linewidth=2)
    
    # Third plot
    lines!(ax11, listα, stiffness[2length(listα)+1:end], color=(:lightgrey, 1), linewidth=1)
    lines!(ax12, listα, netforce[2length(listα)+1:end], color=(:lightgrey, 1), linewidth=1)
    lines!(ax13, listα.*(1 .- listα), stiffness[2length(listα)+1:end], color=(:lightgrey, 1), linewidth=1)

    ylims!(ax11, (0, 8))
    ylims!(ax12, (-1.05, 0.05))
    ylims!(ax13, (0, 8))

    labels = ["A", "B", "C"]
    for ij in CartesianIndices(labels)
        i = ij[1]
        Label(fig[1, i], labels[i]; 
            tellwidth=false, tellheight=false,
            valign = :top, halign = :left, padding = (-30, 0, 0, -20), fontsize = 14,
            font = :bold
        )
    end

    colgap!(fig.layout, 10)
    rowgap!(fig.layout, 5)

    display(fig)
    
    path = pwd() 
    save(path * "/figures/result_$(problem).png", fig, px_per_unit=px_per_unit)
    save(path * "/figures/result_$(problem).pdf", fig)

end
