# Supplementary material for: Co-contraction embodies uncertainty: An optimal feedforward strategy for robust motor control
Source: PLoS Comput Biol. 2024 Nov 20;20(11):e1012598. doi: 10.1371/journal.pcbi.1012598 (PMC11616891; doi:10.1371/journal.pcbi.1012598)
Supplement: S1 Data — (ZIP) [file pcbi.1012598.s001.zip › SIFile/wrist_flexion/fig_wrist_flexion.jl]

#----------- Create figure
with_theme(theme_latexfonts()) do

    path = pwd()
    
    stiffness = zeros(length(listp))
    cocont = zeros(length(listp))

    size_cm = (16, 20) # in centimeters
    size_pt = 28.3465 .* size_cm
    fig = Figure( size = size_pt, fontsize = 10)
    dpi = 300
    px_per_unit = size_cm[1] * dpi / size_pt[1]
    
    ga = fig[1, 1] = GridLayout() # pos/vel
    gb = fig[2, 1] = GridLayout() # torque/stiffness

    cn = 0

    for (i, p) ∈ enumerate(listp)

        (; α, J, b, σₐ, σₘ, kn, ks, kd, pert,
           nx, nc, nd, nu, nw, nξ, μ, Σ, zini, xend, tgw, xᵣ) = p

        zopt, uopt, costopt, tsopt = p.sol

        lb = xend[1] - tgw / 2
        ub = xend[1] + tgw / 2
        
        u = uopt
        xopt = zopt[1:nx, :]
        copt = zopt[nx+1:nx+nc, :]
        dopt = zopt[nx+nc+1:end, :]
        t = tsopt
       
        # Compute the success rate
        proba_success(μ, σ, lb, ub) = 0.5 * (erf((ub - μ) / (sqrt(2) * σ)) - erf((lb - μ) / (sqrt(2) * σ)))
        covopt = copt[1, end]^2
        prob_success = proba_success(xopt[1, end], sqrt(covopt), lb, ub)
        prob_success = round(Int64, prob_success * 100) # convert in percents

        # Plot theoretical mean and std
        m = xopt
        c = copt[idiag(nx), :]
        mstiffness = ks * (m[3, :] + m[4, :])
        stdstiffness = ks * sqrt.(c[3, :] .^ 2 + c[4, :] .^ 2)

        if i==1 || i==3 || i==5

            cn += 1

            ax11 = Axis(ga[1, cn], xlabel = "Time [s]", ylabel = "Position [rad]", xticks = 0:0.2:0.6, title= "α = $α", xticklabelsize=8, yticklabelsize=8)
            ax21 = Axis(ga[2, cn], xlabel = "Time [s]", ylabel = "Velocity [rad/s]", xticks = 0:0.2:0.6, ytickformat = "{:.1f}", xticklabelsize=8, yticklabelsize=8)
            ax12 = Axis(gb[1, cn], xlabel = "Time [s]", ylabel = "Torque [Nm]", xticks = 0:0.2:0.6, title= "α = $α", xticklabelsize=8, yticklabelsize=8)
            ax22 = Axis(gb[2, cn], xlabel = "Time [s]", ylabel = "Stiffness [Nm/rad]", xticks = 0:0.2:0.6, ytickformat = "{:.1f}", xticklabelsize=8, yticklabelsize=8)

            text!(ax11, 0.68, 0.07, space = :relative, text = "Prob. success = $prob_success% ", align = (:center, :center), fontsize=8)

            colgap!(ga, 10)
            colgap!(gb, 10)
            rowgap!(ga, 10)
            rowgap!(gb, 10)

            if cn>1
                hideydecorations!(ax11, grid = false)
                hideydecorations!(ax12, grid = false)
                hideydecorations!(ax21, grid = false)
                hideydecorations!(ax22, grid = false)
            end

            lines!(ax11, [t[end], t[end]] .+ 0.01, [xend[1]-tgw/2, xend[1] + tgw/2], linewidth=2, color=:black)
            meantraj = lines!(ax11, t, m[1, :], linewidth=2, color=:black)
            band!(ax11, t, m[1, :] + c[1, :], m[1, :] - c[1, :]; color=(:black, 0.05))
            lines!(ax21, t, m[2, :], linewidth=2, color=:black)
            band!(ax21, t, m[2, :] + c[2, :], m[2, :] - c[2, :]; color=(:black, 0.05))
            lines!(ax12, t, kn * (m[3, :] - m[4, :]), linewidth=2, color=:black)
            lines!(ax22, t, mstiffness, linewidth=2, color=:black)
        
            ylims!(ax11, (-45*pi/180, 45*pi/180))
            ylims!(ax12, (-0.7, 0.8))
            ylims!(ax21, (-0.5, 5.0))
            ylims!(ax22, (0, 1.5))

            if α != 0
                if α==1
                    disturb = lines!(ax12, t, pert.(xᵣ[1, :], t), linewidth=3, color=:brown)
                    axislegend(ax12, [disturb], ["Disturbance"], position=:rb, framecolor=:white, padding=0.0, labelsize = 8)
                else
                    lines!(ax12, t, pert.(xᵣ[1, :], t), linewidth=3, color=:brown, alpha = 0.5)
                end
            end

        end

        for (label, layout) in zip(["A", "B"], [ga, gb])
            Label(layout[1, 1, TopLeft()], label,
                fontsize = 14,
                font = :bold,
                padding = (-5, 0, 0, -20),
                halign = :left)
        end
    
        # Stiffness and Coactivation computed on activations aᵢ
        stiffness[i] = mean(ks * (m[3, :] + m[4, :]))
        cocont[i] = mean(min.(m[3, :], m[4, :]))
       
    end

    display(fig)
    save(path * "/figures/result_$(problem)_trajectories.png", fig, px_per_unit = px_per_unit)
    save(path * "/figures/result_$(problem)_trajectories.pdf", fig)

    # Final figure
    size_cm = (14, 6) # in centimeters
    size_pt = 28.3465 .* size_cm
    fig = Figure(figure_padding = 5, size = size_pt, fontsize = 10)
    dpi = 300
    px_per_unit = size_cm[1] * dpi / size_pt[1]

    ax11 = Axis(fig[1, 1]; ylabel=L"$k_s(u_1+u_2)$ [Nm/rad]", xlabel=L"Probability $\alpha$", title = "Stiffness", xticks = 0:0.25:1, xticklabelsize=8, yticklabelsize=8 )
    barplot!(ax11, listα, stiffness, color=:grey)  
    scatterlines!(ax11, listα, stiffness, color=:black, markersize=8, linewidth=2 )
    ylims!(ax11, (0.2, 1.0))

    ax12 = Axis(fig[1, 2]; ylabel=L"$\min(u_1,u_2)$ [%]", xlabel=L"Probability $\alpha$", title = "Coactivation", xticks = 0:0.25:1, xticklabelsize=8, yticklabelsize=8 )
    barplot!(ax12, listα, cocont*100, color=:grey)
    scatterlines!(ax12, listα, cocont*100, color=:black, markersize=8, linewidth=2 )
    ylims!(ax12, (0.0, 2.5))

    labels = ["A", "B"] 
    for ij in CartesianIndices(labels)
        i = ij[1]
        Label(fig[1, i], labels[i]; 
        tellwidth=false, tellheight=false,
        valign = :top, halign = :left, padding = (-40, 0, 0, -20), fontsize = 14,
        font = :bold
        )
    end

    display(fig)
    resize_to_layout!(fig)
    
    save(path * "/figures/result_$(problem).png", fig, px_per_unit = px_per_unit)
    save(path * "/figures/result_$(problem).pdf", fig)

end
