# Supplementary material for: Co-contraction embodies uncertainty: An optimal feedforward strategy for robust motor control
Source: PLoS Comput Biol. 2024 Nov 20;20(11):e1012598. doi: 10.1371/journal.pcbi.1012598 (PMC11616891; doi:10.1371/journal.pcbi.1012598)
Supplement: S1 Data — (ZIP) [file pcbi.1012598.s001.zip › SIFile/wrist_flexion/prob_wrist_flexion.jl]

# Problem definition and parameters
@kwdef mutable struct Params

    # Dimensions of the problem
    nx = 4 # dim of physical system's state
    nc = (nx * (nx + 1)) ÷ 2 # dim of covariance state
    nu = 2 # dim of control
    nw = 4 # dim of internal noise
    nξ = 1 # dim of external noise 
    nd = nx * nξ  # dim of cross-covariance
    nz = nx + nc + nd # total augmented dimension

    # Specific parameters for the dynamics
    J = 0.01 # combined inertia of human hand + robot 
    b = 0.05 # viscosity coefficient
    kn = 15 # gain for net torque - Yoshii 2015
    ks = kn # gain for stiffness - Milner 1995
    kd = 0.1kn # gain for damping - Bennett 1992
    σₐ = 2e-4 # std of additive noise
    σₘ = 2e-2 # std of multiplicative noise
    tau = u -> 0.04 # response time of muscles (could be a function of u)

    αprev = 0.0 # preceding probability (useful to warm start initial guess)
    α = 0.0 # current probability

    μ = α # mean of random variable ξ
    Σ = α * (1 - α) # variance of random variable ξ

    # Target width
    tgw = deg2rad(5)

    # Optimal control problem specification
    T = 0.56 # grand mean duration in the experiment
    Tmin = T
    Tmax = T
    N = 201  # Number of time steps

    # External disturbance
    pert = (θ, t) -> (0.75 / (1 + 2 * exp(-9.9903 * (t - 0.8 * T - 0.0652)))^2)
    
    # Default time step and time vector
    Δt = T / (N - 1)
    ts = collect(0:Δt:T)

    # Bounds on u
    umin = zeros(nu)
    umax = ones(nu)

    # Bounds on states
    xmin = [deg2rad(-45), -10, 0, 0]
    xmax = [deg2rad(45), 10, 1, 1]
    cmin = -ones(nc)
    cmax = ones(nc)
    dmin = -ones(nd)
    dmax = ones(nd)
    zmin = vcat(xmin, cmin, dmin)
    zmax = vcat(xmax, cmax, dmax)

    # Initial & final states
    xini = [deg2rad(-30), 0, 1e-4, 1e-4] # mean
    Pini = 1e-5 * diagm(ones(nx)) # covariance
    ϵmin = eps()^0.25 # minimal diag. elements of Cholesky factor
    cini = !iszero(Pini) ? vech(cholesky(Pini).L) : zeros(nc)
    dini = zeros(nd)
    zini = vcat(xini, cini, dini)
    xend = [deg2rad(30), 0]

    # Reference trajectory
    xᵣ = (t, tf) -> [minjerk1(xini[1], xend[1], t, tf)..., 0.0, 0.0]

    # Costs
    r = 1 # global rescaling factor
    R = diagm(ones(nu))
    Q = diagm([0, 0, 0, 0])
    Qf = diagm([1, 0.1, 0, 0])

    # Solution - to be filled later
    sol = nothing

end

function dynamics(x, u, t, ξ, p; xᵣ=zeros(size(x)))
    # dx = f(x,u,t;ξ)dt + G(x,u,t)dW

    (; J, b, kn, ks, kd, σₐ, σₘ, nx, nw, tau, pert) = p

    # Unpack arguments
    θ, θ̇, a₁, a₂ = x
    θᵣ, θ̇ᵣ = xᵣ[1], xᵣ[2]
    u₁, u₂ = u
    ξₑ = ξ[1] # external randomness

    # Muscle torques
    τ₁ = a₁ * (kn - ks * (θ - θᵣ) - kd * (θ̇ - θ̇ᵣ)) # flexor
    τ₂ = a₂ * (kn + ks * (θ - θᵣ) + kd * (θ̇ - θ̇ᵣ)) # extensor

    # Drift term
    f = zeros(typeof(t), nx)

    f .= [θ̇,
         (τ₁ - τ₂ - b * θ̇ + pert(θ, t) * ξₑ) / J,
         (u₁ - a₁) / tau(u₁),
         (u₂ - a₂) / tau(u₂)
    ]

    # Diffusion term
    G = zeros(typeof(t), nx, nw)

    # additive + multiplicative noise
    G[3, 1] = σₐ / tau(u₁)  # additive noise at control level
    G[3, 2] = σₘ * u₁ / tau(u₁)   # multiplicative noise at control level
    G[4, 3] = σₐ / tau(u₂) # additive noise at control level
    G[4, 4] = σₘ * u₂ / tau(u₂) # multiplicative noise at control level

    return f, G
end

function costs(x, c, u, t, ξ, p; xᵣ=nothing)

    (; Q, Qf, R, r) = p

    P = unvech(c) * unvech(c)'

    ℓ = r * ((x - xᵣ)' * Q * (x - xᵣ) + tr(Q * P) + u' * R * u)
    ϕ = r * ((x - xᵣ)' * Qf * (x - xᵣ) + tr(Qf * P))

    return ℓ, ϕ
end
