# Supplementary material for: Co-contraction embodies uncertainty: An optimal feedforward strategy for robust motor control
Source: PLoS Comput Biol. 2024 Nov 20;20(11):e1012598. doi: 10.1371/journal.pcbi.1012598 (PMC11616891; doi:10.1371/journal.pcbi.1012598)
Supplement: S1 Data — (ZIP) [file pcbi.1012598.s001.zip › SIFile/wrist_flexion/main_wrist_flexion.jl]

""" 
Figures 6
USOOC solution for a wrist flexion task with uncertainty
"""

import Symbolics
using JuMP, Ipopt
#import HSL_jll # alternative dependency for Ipopt.jl for faster resolution
using LinearAlgebra, Interpolations, SpecialFunctions
using Statistics, Distributions
using JLD2
using CairoMakie, ColorSchemes
using LaTeXStrings, Latexify
using ChebyshevApprox

#----------- Problem definition
problem = "wrist_flexion"

include("../utils.jl")
include("../solve_usooc.jl")
include("prob_$(problem).jl") # include the dynamics for this problem

#----------- Solve instances of the problem
listα = [0.0, 0.25, 0.5,  0.75, 1.0]
listp = [] # container for solutions
αprev = [0.0]

for (i, α) ∈ enumerate(listα)

    println("$i. Computing solution for α = " * string(round(α, digits=2)) * " and exp. T")
    
    # Set experimental durations in each condition
    if α == 0.0
        T = 0.575
    elseif α == 0.25
        T = 0.574
    elseif α == 0.5
        T = 0.566
    elseif α == 0.75
        T = 0.562
    else
        T = 0.506
    end

    p = Params(α = α, αprev = αprev[1], T = T) # create struct for the problem
    αprev .= α
    @time p.sol = solve_usooc(p; problem = problem, save_iniguess=false)    
    push!(listp, p)
    
end

#----------- Create figure
include("fig_$(problem).jl")
