# Supplementary material for: Co-contraction embodies uncertainty: An optimal feedforward strategy for robust motor control
Source: PLoS Comput Biol. 2024 Nov 20;20(11):e1012598. doi: 10.1371/journal.pcbi.1012598 (PMC11616891; doi:10.1371/journal.pcbi.1012598)
Supplement: S1 Data — (ZIP) [file pcbi.1012598.s001.zip › SIFile/inverted_forearm/fig_inverted_forearm.jl]

#----------- Create figure
with_theme(theme_latexfonts()) do

    size_cm = (19, 10) # in centimeters
    size_pt = 28.3465 .* size_cm
    fig = Figure(figure_padding = 5, size = size_pt, fontsize=10)
    dpi = 300
    px_per_unit = size_cm[1] * dpi / size_pt[1]

    ax11 = Axis(fig[1,1]; ylabel="kₛ(u₁+u₂) [Nm/rad]", xlabel="Time [s]", title="Stiffness", xticklabelsize=8, yticklabelsize=8)
    ax12 = Axis(fig[1,2]; ylabel="min(u₁,u₂) [a.u.]", xlabel="Time [s]", title="Coactivation", xticklabelsize=8, yticklabelsize=8)
    ax13 = Axis(fig[1,3]; ylabel="kₙ(u₁-u₂) [Nm]", xlabel="Time [s]", title="Net torque", xticklabelsize=8, yticklabelsize=8)
    ax21 = Axis(fig[2,1]; ylabel="kₛ(u₁+u₂) [Nm/rad]", xlabel="Probability α", title="Stiffness", xticklabelsize=8, yticklabelsize=8)
    ax22 = Axis(fig[2,2]; ylabel="min(u₁,u₂) [a.u.]", xlabel="Probability α", title="Coactivation", xticklabelsize=8, yticklabelsize=8)
    ax23 = Axis(fig[2,3]; ylabel="kₙ(u₁-u₂) [Nm]", xlabel="Probability α", title="Net torque", xticklabelsize=8, yticklabelsize=8)

    Colorbar(fig[:,4], limits=(0, 1), colormap=:rainbow,
             flipaxis=true, label="Probability α", labelpadding=1)

    stiffness = zeros(length(listp))
    cocont = zeros(length(listp))
    nettorque = zeros(length(listp))

    for (i, p) ∈ enumerate(listp)

        (; α, J, b, ma, m5pound, lc, l, g, kn, ks, σₐ, nx, nc, nd, nu, nw, nξ, μ, Σ, zini) = p

        zopt, uopt, costopt, tsopt = p.sol

        u = uopt
        xopt = zopt[1:nx, :]
        copt = zopt[nx+1:nx+nc, :]
        dopt = zopt[nx+nc+1:end, :]
        t = tsopt

        # Plot theoretical mean and std
        m = xopt
        c = copt[idiag(nx), :]

        # Stiffness, torque and Coactivation
        mstiffness = ks*(u[1, :] + u[2, :])
        mnettorque = kn*(u[1, :] - u[2, :])
        mcocont = min.(u[1, :], u[2, :])

        if α > 0.5
            lw = 1
            ls = :solid
        else
            lw = 2
            ls = :solid
        end
       
        lines!(ax11, t, mstiffness, linewidth=lw, linestyle=ls, label="Mean stiffness", color=α, colormap=:rainbow, colorrange=(0, 1))
        lines!(ax12, t, mcocont, linewidth=lw, linestyle=ls, label="Mean stiffness", color=α, colormap=:rainbow, colorrange=(0, 1))
        lines!(ax13, t, mnettorque, linewidth=lw, linestyle=ls, label="Mean net torque", color=α, colormap=:rainbow, colorrange=(0, 1))

        stiffness[i] = mean(u[1, :] + u[2, :])
        cocont[i] = mean(min.(u[1, :], u[2, :]))
        nettorque[i] = mean(u[1, :] - u[2, :])
        
        duropt = round(t[end], digits=3)
        aname = string(round(α, digits=2))

    end

    scatterlines!(ax21, listα, stiffness, markersize=6, linewidth=2, color=listα, colormap=:rainbow, colorrange=(0, 1))
    scatterlines!(ax22, listα, cocont, markersize=6, linewidth=2, color=listα, colormap=:rainbow, colorrange=(0, 1))    
    scatterlines!(ax23, listα, nettorque, markersize=6, linewidth=2, color=listα, colormap=:rainbow, colorrange=(0, 1))

    labels = ["A" "B" "C" ; "D" "E" "F"]
    for ij in CartesianIndices(labels)
        i = ij[1]
        j = ij[2]
        Label(fig[i, j], labels[i,j]; 
        tellwidth=false, tellheight=false,
        valign = :top, halign = :left, padding = (-30, 0, 0, -20), fontsize = 14,
        font = :bold
        )
    end

    colgap!(fig.layout, 5)
    rowgap!(fig.layout, 5)

    display(fig)
    
    path = pwd()
    save(path * "/figures/result_$(problem).png", fig, px_per_unit=px_per_unit)
    save(path * "/figures/result_$(problem).pdf", fig)

end
