# Supplementary material for: Co-contraction embodies uncertainty: An optimal feedforward strategy for robust motor control
Source: PLoS Comput Biol. 2024 Nov 20;20(11):e1012598. doi: 10.1371/journal.pcbi.1012598 (PMC11616891; doi:10.1371/journal.pcbi.1012598)
Supplement: S1 Data — (ZIP) [file pcbi.1012598.s001.zip › SIFile/inverted_forearm/prob_inverted_forearm.jl]

# Problem definition and parameters
@kwdef mutable struct Params 

    # Dimensions of the problem
    nx = 2 # dim of physical system's state
    nc = (nx * (nx + 1)) ÷ 2 # dim of covariance state
    nu = 2 # dim of control
    nw = 1 # dim of internal noise
    nξ = 1 # dim of external noise 
    nd = nx * nξ  # dim of cross-covariance
    nz = nx + nc + nd # total augmented dimension

    # Specific parameters for the dynamics
    m5pound = 1*2.26796185 # with/out additional load
    g = 9.81
    l = 0.35
    lc = 0.21
    ma = 1.44
    J = 0.0588+m5pound*l^2
    b = 1
    kn = 1
    ks = 1
    σₐ = 0.1 # additive noise

    # External disturbance
    αprev = 0.0
    α = 0.0
    pert = 1.0 # magnitude 
    μ = α # mean of random variable ξ
    Σ = α * (1-α) # variance of random variable ξ

    # Optimal control problem specification
    T = 5.0  # Number of seconds
    Tmin = T
    Tmax = T
    N = 1001  # Number of time steps
    
    # Default time step and time vector
    Δt = T / (N - 1)
    ts = collect(0:Δt:T)

    # Bounds on u
    umin = zeros(nu)
    umax = 100*ones(nu)

    # Bounds on states
    xmin = [-π/2, -10]
    xmax = [ π/2,  10]
    cmin = -ones(nc)
    cmax =  ones(nc)
    dmin = -ones(nd)
    dmax =  ones(nd)
    zmin = vcat(xmin, cmin, dmin)
    zmax = vcat(xmax, cmax, dmax)

    # Initial & final states
    xini = [0, 0]
    ϵmin = eps()^0.25 # minimal diag. elements of Cholesky factor
    Pini = 1e-5 * diagm(ones(nx)) 
    cini = !iszero(Pini) ? vech(cholesky(Pini).L) : zeros(nc)
    dini = zeros(nd)   
    zini = vcat(xini, cini, dini)
    xend = [0, 0]  

    # Reference trajectory
    xᵣ = (t,tf) -> zeros(nx)
        
    # Costs
    r = 1e-3 # global rescaling factor
    R = eye(nu)
    qvar = 1e4
    Q  = diagm([1qvar, 0.1qvar])
    Qf = diagm([1qvar, 0.1qvar])

    # Solution - to be filled later
    sol = nothing

end

function dynamics(x, u, t, ξ, p; xᵣ = zeros(length(x))) 
    # dx = f(x,u,t;ξ)dt + G(x,u,t)dW
    
    (; J, ma, g, lc, m5pound, l, b, kn, ks, pert, σₐ, nx, nw) = p

    # Unpack arguments
    θ, θ̇ = x
    u₁, u₂ = u
    ξₑ = ξ[1] # external randomness

    # Drift term
    f = zeros(typeof(t), nx)

    f .= [ θ̇,
         (kn*(u₁ - u₂) - ks*(u₁ + u₂) * θ + (ma * g * lc + m5pound * g * l) * sin(θ) - b * θ̇ + pert * ξₑ) / J
        ]

    # Diffusion term
    G = zeros(typeof(t), nx, nw) 
    G[2, 1] = σₐ  # additive noise 

    return f, G
end

function costs(x, c, u, t, ξ, p ;  xᵣ = zeros(length(x)))

    (; Q, Qf, R, r) = p

    P = unvech(c)*unvech(c)'

    ℓ = r * ((x-xᵣ)' * Q * (x-xᵣ) + tr(Q*P) + u'*R*u)
    ϕ = r * ((x-xᵣ)' * Qf * (x-xᵣ) + tr(Qf*P))

    return ℓ, ϕ

end
