# Supplementary material for: Co-contraction embodies uncertainty: An optimal feedforward strategy for robust motor control
Source: PLoS Comput Biol. 2024 Nov 20;20(11):e1012598. doi: 10.1371/journal.pcbi.1012598 (PMC11616891; doi:10.1371/journal.pcbi.1012598)
Supplement: S1 Data — (ZIP) [file pcbi.1012598.s001.zip › SIFile/planar_arm/fig_planar_arm.jl]

#----------- Create figure
with_theme(theme_latexfonts()) do

    size_cm = (19, 13) # in centimeters
    size_pt = 28.3465 .* size_cm
    fig = Figure(figure_padding = 10, size = size_pt, fontsize=10)
    dpi = 300
    px_per_unit = size_cm[1] * dpi / size_pt[1]

    ax1 = Axis(fig[1, 1]; ylabel="Activations uᵢ [a.u.]", xlabel="Time [s]", title = "Muscle activations", xticklabelsize=8, yticklabelsize=8)
    ax2 = Axis(fig[2, 1]; ylabel="Activations uᵢ [a.u.]", xlabel="Time [s]", title = "Muscle activations", xticklabelsize=8, yticklabelsize=8)
    ax3 = Axis(fig[1, 2]; ylabel="Stiffness [Nm/rad]", xlabel="Time [s]", title = "Stiffness", xticklabelsize=8, yticklabelsize=8)  
    ax4 = Axis(fig[2, 2]; ylabel="Stiffness [Nm/rad]", xlabel="Time [s]", title = "Stiffness", xticklabelsize=8, yticklabelsize=8)
    ax5 = Axis(fig[1, 3]; ylabel="Coactivation [a.u.]", xlabel="Time [s]", title = "Coactivation", xticklabelsize=8, yticklabelsize=8)
    ax6 = Axis(fig[2, 3]; ylabel="Coactivation [a.u.]", xlabel="Time [s]", title = "Coactivation", xticklabelsize=8, yticklabelsize=8)
    #ax7 = Axis(fig[1, 4]; ylabel="Damping [Nms/rad]", xlabel="Time [s]", title = "Damping", xticklabelsize=8, yticklabelsize=8)
    #ax8 = Axis(fig[2, 4]; ylabel="Damping [Nms/rad]", xlabel="Time [s]", title = "Damping", xticklabelsize=8, yticklabelsize=8)

    listcocont = zeros(length(listp))
    liststiffness = zeros(length(listp))
    listdamping = zeros(length(listp))

    for (i, p) ∈ enumerate(listp)

        (; α, nq, nx, nc, nd, nu, nw, nξ, μ, Σ, zini, l₁, l₂, pert) = p

        if α == 0
            co = :black 
            lw = 2
        else
            co = :gray
            lw = 2
        end

        zopt, uopt, costopt, tsopt = p.sol

        N = length(tsopt)
        dt = tsopt[2] - tsopt[1]
        u = uopt
        xopt = zopt[1:nx, :]
        copt = zopt[nx+1:nx+nc, :]
        dopt = zopt[nx+nc+1:end, :]
        t = tsopt
 
        # Compute hand trajectory information
        xhandmean, vhandmean = compute_handtraj(xopt, l₁, l₂)

        pos_hand = dropdims(mean(xhandmean, dims=3), dims=3)
        vel_hand = dropdims(mean(vhandmean, dims=3), dims=3)

        # plot theoretical mean and std
        m = xopt
        c = copt[idiag(nx), :]

        # Compute stiffness
        a1=4.0*1e-2; a2=a1
        a3=2.5*1e-2; a4=a3
        a5=2.8*1e-2; a6=a5
        a7=3.5*1e-2; a8=a7

        A=[a1 a2 0 0 a5 a6 ; 
           0 0 a3 a4 a7 a8]'
        
        k=1621.6; k0=810.8
        b=108.1; b0=54.1

        stiffness = zeros(2,2,N)
        damping = zeros(2,2,N)

        for j=1:N

            Ku = k0 * ones(nu) + diagm(k*ones(nu)) * u[:,j]
            Bu = b0 * ones(nu) + diagm(b*ones(nu)) * u[:,j]

            jointstiffness = A' * diagm(Ku) * A
            jointdamping = A' * diagm(Bu) * A

            q₁, q₂, q̇₁, q̇₂ = xopt[:,i] 
            J = [-l₂*sin(q₁+q₂)-l₁*sin(q₁) -l₂*sin(q₁+q₂) ; 
                  l₂*cos(q₁+q₂)+l₁*cos(q₁)  l₂*cos(q₁+q₂)]

            stiffness[:,:,j] .= jointstiffness # joint stiffness
            
            damping[:,:,j] .= jointdamping # joint viscosity
            
        end

        cocont1 = min.(u[1, :], u[2, :])
        cocont2 = min.(u[3, :], u[4, :])
        cocont3 = min.(u[5, :], u[6, :])

        listcocont[i] = (1/3) * mean(cocont1 + cocont2 + cocont3)
        liststiffness[i] = mean([tr(stiffness[:,:,j]) for j=1:N])
        listdamping[i] = mean([tr(damping[:,:,j]) for j=1:N])

        if α == 0
            ax_ = ax1
        else
            ax_ = ax2
        end

        lu1 = lines!(ax_, t, u[1,:], linewidth=lw, color=:black, label="u1 (α=$α)")
        lu2 = lines!(ax_, t, u[2,:], linewidth=lw, color=:black, linestyle = :dash, label="u2 (α=$α)")
        lu3 = lines!(ax_, t, u[3,:], linewidth=lw, color=:grey, label="u3 (α=$α)")
        lu4 = lines!(ax_, t, u[4,:], linewidth=lw, color=:grey, linestyle = :dash, label="u4 (α=$α)")
        lu5 = lines!(ax_, t, u[5,:], linewidth=lw, color=:lightgrey, label="u5 (α=$α)")
        lu6 = lines!(ax_, t, u[6,:], linewidth=lw, color=:lightgrey, linestyle = :dash, label="u6 (α=$α)")

        text!(ax_, 0.025, 0.9; text = "α = $α", align = (:left, :center), space = :relative)
        
        if α == 0
            ax2_ = ax3
            ax3_ = ax5
            #ax4_ = ax7
        else
            ax2_ = ax4
            ax3_ = ax6
            #ax4_ = ax8
        end

        ls1 = lines!(ax2_, t, stiffness[1,1,:], linestyle = Linestyle([0.5, 1.0, 1.5, 2.5]), linewidth=lw, color=:black)
        ls2 = lines!(ax2_, t, stiffness[2,2,:], linestyle = Linestyle([0.5, 1.0, 1.5, 2.5]), linewidth=lw, color=:grey)
        ls3 = lines!(ax2_, t, stiffness[1,2,:], linestyle = Linestyle([0.5, 1.0, 1.5, 2.5]), linewidth=lw, color=:lightgrey)
       
        lines!(ax3_, t, cocont1, linewidth=lw, linestyle = Linestyle([0.5, 1.0, 1.5, 2.5]), color=:black)
        lines!(ax3_, t, cocont2, linewidth=lw, linestyle = Linestyle([0.5, 1.0, 1.5, 2.5]), color=:grey)
        lines!(ax3_, t, cocont3, linewidth=lw, linestyle = Linestyle([0.5, 1.0, 1.5, 2.5]), color=:lightgrey)
        
        #lines!(ax4_, t, damping[1,1,:], linestyle = Linestyle([0.5, 1.0, 1.5, 2.5]), linewidth=lw, color=:black)
        #lines!(ax4_, t, damping[2,2,:], linestyle = Linestyle([0.5, 1.0, 1.5, 2.5]), linewidth=lw, color=:grey)
        #lines!(ax4_, t, damping[1,2,:], linestyle = Linestyle([0.5, 1.0, 1.5, 2.5]), linewidth=lw, color=:lightgrey)

        text!(ax2_, 0.025, 0.9; text = "α = $α", align = (:left, :center), space = :relative)
        text!(ax3_, 0.025, 0.9; text = "α = $α", align = (:left, :center), space = :relative)

        if i==1
            Legend(fig[3,:], [lu1, lu2, lu3, lu4, lu5, lu6, ls1, ls2, ls3], ["Shoulder Flex.", "Shouder Ext.", 
             "Elbow Flex.", "Elbow Ext.", "Biarticular Flex.", "Biarticular Ext.", "Shoulder", "Elbow", "Biarticular"], orientation=:horizontal, framevisible = false, nbanks = 2, rowgap = 2)      
        end

        # x lims
        xlims!(ax1, (0, p.T))
        xlims!(ax2, (0, p.T))
        xlims!(ax3, (0, p.T))
        xlims!(ax4, (0, p.T))
        xlims!(ax5, (0, p.T))
        xlims!(ax6, (0, p.T))
        #xlims!(ax7, (0, p.T))
        #xlims!(ax8, (0, p.T))

        # y lims
        ylims!(ax1, (0, 1))
        ylims!(ax2, (0, 1))
        ylims!(ax3, (0, 12))
        ylims!(ax4, (0, 12))
        ylims!(ax5, (0, 1))
        ylims!(ax6, (0, 1))
        #ylims!(ax7, (0, 1))
        #ylims!(ax8, (0, 1))

    end

    labels = ["A" "B" "C" ; "D" "E" "F"]
    #labels = ["A" "B" "C"  "G"; "D" "E" "F" "H"]
    for ij in CartesianIndices(labels)
        i = ij[1]
        j = ij[2]

        Label(fig[i, j], labels[i,j]; 
            tellwidth=false, tellheight=false,
            valign = :top, halign = :left, padding = (-35, 0, 0, -20), fontsize = 14,
            font = :bold
            )
   
    end

    colgap!(fig.layout, 10)
    rowgap!(fig.layout, 5)

    resize_to_layout!(fig)
    display(fig)
    
    path = pwd()
    save(path * "/figures/result_traj_$(problem).png", fig, px_per_unit=px_per_unit)
    save(path * "/figures/result_traj_$(problem).pdf", fig)

    # Second figure (plotted when more than 2 probabilities are tested)
    if length(listp) > 2
        size_cm = (19, 6) # in centimeters
        size_pt = 28.3465 .* size_cm
        fig = Figure(figure_padding = 5, size = size_pt, fontsize=10)
        dpi = 300
        px_per_unit = size_cm[1] * dpi / size_pt[1]

        ax1 = Axis(fig[1,1]; ylabel="Stiffness [Nm/rad]", xlabel="Probability α", title="Stiffness", xticklabelsize=8, yticklabelsize=8)
        ax2 = Axis(fig[1,2]; ylabel="Coactivation [a.u.]", xlabel="Probability α", title="Coactivation", xticklabelsize=8, yticklabelsize=8)
        ax3 = Axis(fig[1,3]; ylabel="Stiffness [Nm/rad]", xlabel="Uncertainty α(1-α)", title="Stiffness", xticklabelsize=8, yticklabelsize=8)

        scatterlines!(ax1, listα, liststiffness, markersize=6, linewidth=2, color=:black)
        scatterlines!(ax2, listα, listcocont, markersize=6, linewidth=2, color=:black)    
        scatter!(ax3, listα .* (1 .- listα), liststiffness, markersize=6, color=:black)

        @. logmodel(x, p) = p[1]*log(p[3] + x * p[2]) # prepare function for the fitting
        p0 = [0.5, 0.5, 0.5]
        fit = curve_fit(logmodel, listα .* (1 .- listα), liststiffness, p0)
        pfit = coef(fit)
        lines!(ax3, listα .* (1 .- listα), logmodel(listα .* (1 .- listα), pfit), linewidth=2, color=:black)

        labels = ["A" "B" "C"]
        for ij in CartesianIndices(labels)
            i = ij[1]
            j = ij[2]
            Label(fig[i, j], labels[i,j]; 
            tellwidth=false, tellheight=false,
            valign = :top, halign = :left, padding = (-30, 0, 0, -20), fontsize = 14,
            font = :bold
            )
        end

        colgap!(fig.layout, 5)
        rowgap!(fig.layout, 5)

        display(fig)
        path = pwd()
        
        save(path * "/figures/result_$(problem).png", fig, px_per_unit=px_per_unit)
        save(path * "/figures/result_$(problem).pdf", fig)
        
    end

end
