# Supplementary material for: Co-contraction embodies uncertainty: An optimal feedforward strategy for robust motor control
Source: PLoS Comput Biol. 2024 Nov 20;20(11):e1012598. doi: 10.1371/journal.pcbi.1012598 (PMC11616891; doi:10.1371/journal.pcbi.1012598)
Supplement: S1 Data — (ZIP) [file pcbi.1012598.s001.zip › SIFile/planar_arm/main_planar_arm.jl]

""" 
Figures 3 & 4
USOOC solution for a planar arm during reaching under uncertainty
Warning: this simulation may take longer to start due to first compilation
N.B.: a good initial guess is often crucial to get convergence.
"""

import Symbolics
using JuMP, Ipopt
#import HSL_jll # alternative dependency for Ipopt.jl for faster resolution
using LinearAlgebra, Interpolations, SpecialFunctions
using Statistics, Distributions
using JLD2
using CairoMakie, ColorSchemes
using LaTeXStrings, Latexify
using ChebyshevApprox
using LsqFit

#----------- Problem definition
problem = "planar_arm"

include("../utils.jl")
include("../solve_usooc.jl")
include("prob_$(problem).jl") # include the dynamics for this problem

#----------- Solve instances of the problem

listα = [0.0, 0.2] 

#=
# Uncomment for the second figure with the log fitting
npoints = 31
domain = [0.0,1.0]
listnodes = nodes(npoints,:chebyshev_extrema,domain)
listα = reverse(listnodes.points) # non-uniform grid
=#

listp = [] # container for solutions
αprev=[0.0]

for (i, α) ∈ enumerate(listα)

    println("$i. Computing solution for α = " * string(round(α, digits=2)) )
    p = Params(α = α, αprev = αprev[1]) # create struct for the problem
    αprev .= α
    @time p.sol = solve_usooc(p; problem = problem, save_iniguess = false)    
    push!(listp, p)
    
end

#----------- Create figure
include("fig_$(problem).jl")
