# Supplementary material for: Co-contraction embodies uncertainty: An optimal feedforward strategy for robust motor control
Source: PLoS Comput Biol. 2024 Nov 20;20(11):e1012598. doi: 10.1371/journal.pcbi.1012598 (PMC11616891; doi:10.1371/journal.pcbi.1012598)
Supplement: S1 Data — (ZIP) [file pcbi.1012598.s001.zip › SIFile/planar_arm/prob_planar_arm.jl]

# Problem definition and parameters
@kwdef mutable struct Params

    # Dimensions of the problem
    nx = 4 # dim of physical system's state
    nc = (nx * (nx + 1)) ÷ 2 # dim of covariance state
    nu = 6 # dim of control
    nw = 2 # dim of internal noise
    nξ = 1 # dim of external noise 
    nd = nx * nξ  # dim of cross-covariance
    nz = nx + nc + nd # total augmented dimension
    nq = nx ÷ 2 # degrees of freedom

    # Specific parameters for the dynamics 
    m₁ = 1.59
    m₂ = 1.44
    lg₁ = 0.18
    lg₂ = 0.21
    I₁ = 0.0477
    I₂ = 0.0588
    l₁ = 0.30
    l₂ = 0.35

    # Noise specification
    σₐ = 0.025 # additive noise
    σₘ = 0.0 # multiplicative noise

    # External disturbance
    αprev = 0.0
    α = 0.0
    pert = 1.5 # magnitude of disturbance
    μ = α # mean of random variable ξ
    Σ = α * (1 - α) # variance of random variable ξ

    # Optimal control problem specification
    T = 0.75 # Number of seconds
    Tmin = 0.75
    Tmax = 0.75
    N = 151 # Number of time steps

    # Default time step and time vector
    Δt = T / (N - 1)
    ts = collect(0:Δt:T)

    # Bounds on u
    umin = zeros(nu) .+ 1e-6
    umax = 1.0 * ones(nu)

    # Bounds on state
    xmin = [-π, 0, -10, -10]
    xmax = [π, π, 10, 10]
    cmin = -ones(nc)
    cmax = ones(nc)
    dmin = -ones(nd)
    dmax = ones(nd)
    zmin = vcat(xmin, cmin, dmin)
    zmax = vcat(xmax, cmax, dmax)

    # Initial & final states
    cart0 = [0.0, 0.30]
    q0 = cart2ang(cart0, l₁, l₂)
    xini = vcat(q0, zeros(nq)) # initial mean state
    Pini = 1e-6 * diagm(ones(nx)) # initial covariance [or Pini = 0.5e-2 * diagm(ones(nx))]
    ϵmin = !iszero(Pini) ? eps()^0.25 : 0.0 # minimal diag. elements of Cholesky factor
    cini = !iszero(Pini) ? vech(cholesky(Pini).L) : zeros(nc)
    dini = zeros(nd)
    zini = vcat(xini, cini, dini)
    cartf = [0.0, 0.55]
    qf = cart2ang(cartf, l₁, l₂)
    xend = vcat(qf, zeros(nq))

    # Reference trajectory, if any
    xᵣ = (t, tf) -> zeros(nx)

    # Costs
    r = 1 # global rescaling factor
    R = eye(nu)
    qvar = 1e4
    Q = zeros(nx)
    Qf = zeros(nx)

    # Solution - to be filled later
    sol = nothing

end

function muscletorque(x, u, p)

    (; nu) = p

    # Extract joint variables
    q₁, q₂, q̇₁, q̇₂ = x
    q = [q₁, q₂]
    q̇ = [q̇₁, q̇₂]

    # Anthropometric and muscle parameters
    k = 1621.6
    k0 = 810.8
    b = 108.1
    b0 = 54.1
    r1 = -3.491 * 1e-2
    r2 = 3.491 * 1e-2
    r3 = -2.182 * 1e-2
    r4 = 2.182 * 1e-2
    r5 = -5.498 * 1e-2
    r6 = 5.498 * 1e-2
    lml01 = 9.076 * 1e-2
    lml02 = -2.793 * 1e-2
    lml03 = 5.672 * 1e-2
    lml04 = 0.436 * 1e-2
    lml05 = 14.294 * 1e-2
    lml06 = -1.343 * 1e-2
    lml0 = [lml01, lml02, lml03, lml04, lml05, lml06]

    a1 = 4.0 * 1e-2
    a2 = a1
    a3 = 2.5 * 1e-2
    a4 = a3
    a5 = 2.8 * 1e-2
    a6 = a5
    a7 = 3.5 * 1e-2
    a8 = a7

    A = [a1 a2 0 0 a5 a6;
         0 0 a3 a4 a7 a8]'

    Ku = k0 * ones(nu) + diagm(k * ones(nu)) * u
    Bu = b0 * ones(nu) + diagm(b * ones(nu)) * u
    lru = diagm([r1, r2, r3, r4, r5, r6]) * u

    # muscle-generated joint torques
    l = -A * q
    l̇ = -A * q̇
    fₘ = Ku .* (lru - lml0 - l) - Bu .* l̇
    τₘ = -A' * fₘ

    return τₘ

end

function rigidbodydynamics(x, u, t, ξ, p; xᵣ=nothing)

    (; pert, m₁, m₂, lg₁, lg₂, I₁, I₂, l₁, l₂) = p # unpack tuple

    q₁, q₂, q̇₁, q̇₂ = x # arm's state

    τₘ = muscletorque(x, u, p)

    # Inverse of mass matrix
    detM = I₁ * I₂ + I₂ * l₁^2 * m₂ - l₁^2 * lg₂^2 * m₂^2 * cos(q₂)^2

    M⁻¹ = [I₂ -I₂-l₁*lg₂*m₂*cos(q₂);
          -I₂-l₁*lg₂*m₂*cos(q₂) I₁+I₂+l₁^2*m₂+2l₁*lg₂*m₂*cos(q₂)] ./ detM

    # Coriolis/centripetal torque
    C = m₂ * l₁ * lg₂ * sin(q₂) * [-2*q̇₂ -q̇₂; q̇₁ 0] * [q̇₁, q̇₂]

    # Hand velocity
    mxdot = -l₁ * q̇₁ * sin(q₁) - l₂ * (q̇₁ + q̇₂) * sin(q₁ + q₂)
    mydot =  l₁ * q̇₁ * cos(q₁) + l₂ * (q̇₁ + q̇₂) * cos(q₁ + q₂)

    # External disturbance with probability of occurrence α
    ξₑ = ξ[1]
    Fₑ = ξₑ * pert * [0 1; 0 0] * [mxdot, mydot]

    # Jacobian of fwd kinematics
    J = [-l₂*sin(q₁ + q₂)-l₁*sin(q₁) -l₂*sin(q₁ + q₂);
          l₂*cos(q₁ + q₂)+l₁*cos(q₁) l₂*cos(q₁ + q₂)]

    # Torque created by the external force
    τₑ = J' * Fₑ

    # 2-dof arm's dynamics
    q̈ = M⁻¹ * (τₘ + τₑ - C)

    return q̈, M⁻¹, J

end

function dynamics(x, u, t, ξ, p; xᵣ=nothing)
    # dx = f(x,u,t;ξ)dt + G(x,u,t)dW

    (; nq, nx, nu, nw, pert, m₁, m₂, lg₁, lg₂, I₁, I₂, l₁, l₂, σₐ) = p # unpack tuple

    q₁, q₂, q̇₁, q̇₂ = x # arm's state

    q̈, M⁻¹, _ = rigidbodydynamics(x, u, t, ξ, p; xᵣ=xᵣ)

    q̈₁, q̈₂ = q̈

    # Drift
    f = zeros(typeof(t), nx)
    f[1] = q̇₁
    f[2] = q̇₂
    f[3] = q̈₁
    f[4] = q̈₂

    # Diffusion
    G = zeros(typeof(t), nx, nw)
    G[nq+1:nq+2, :] .= M⁻¹ * σₐ

    return f, G
end

function costs(x, c, u, t, ξ, p; xᵣ=nothing)

    (; nq, l₁, l₂, r, R, qvar) = p # unpack tuple

    q₁, q₂, q̇₁, q̇₂ = x # arm's state

    q̈, _, J = rigidbodydynamics(x, u, t, ξ, p; xᵣ=xᵣ)

    q̈₁, q̈₂ = q̈

    # Hand acceleration
    mxddot = -l₁ * (q̈₁ * sin(q₁) + q̇₁^2 * cos(q₁)) - l₂ * ((q̈₁ + q̈₂) * sin(q₁ + q₂) + (q̇₁ + q̇₂)^2 * cos(q₁ + q₂))
    myddot =  l₁ * (q̈₁ * cos(q₁) - q̇₁^2 * sin(q₁)) + l₂ * ((q̈₁ + q̈₂) * cos(q₁ + q₂) - (q̇₁ + q̇₂)^2 * sin(q₁ + q₂))

    # Lagrange term (running cost)
    ℓ = r * (0.5 * (mxddot^2 + myddot^2) + u' * R * u)

    # Mayer term (terminal cost)
    P = unvech(c) * unvech(c)'
    Vq = P[1:nq, 1:nq] # Joint-space covariance
    Vx = J * Vq * J' # Cartesian-space covariance

    ϕ = r * (qvar * tr(Vx))

    return ℓ, ϕ

end
